# Supplementary material for: Gene Expression Alterations in Peripheral Blood Following Sport-Related Concussion in a Prospective Cohort of Collegiate Athletes: A Concussion Assessment, Research and Education (CARE) Consortium Study
Source: Sports Med. 2023 Nov 8;54(4):1021–32. doi: 10.1007/s40279-023-01951-9 (PMC11632067; doi:10.1007/s40279-023-01951-9)
Supplement: Supplementary file 1 — Supplementary file1 (XLSX 3056 KB) [file 40279_2023_1951_MOESM1_ESM.xlsx]

## Sheet: Article Info
Article Title:	Gene Expression Alterations in Peripheral Blood Following Sport-Related Concussion in a Prospective Cohort of Collegiate Athletes: A Concussion Assessment, Research and Education (CARE) Consortium Study
Journal:	Sports Medicine
Author Names:	Edward Simpson, Jill L. Reiter, Jie Ren, Zhiqi Zhang, Kelly N. Nudelman, Larry D. Riggen, Jr., Michael D. Menser, Jaroslaw Harezlak, Tatiana M. Foroud, Andrew J. Saykin, Alison Brooks, Kenneth L. Cameron, Stefan M. Duma, Gerald McGinty, Steven Rowson, Steven J. Svoboda, Steven P. Broglio, Michael A. McCrea, Paul F. Pasquina, Thomas W. McAllister, Yunlong Liu, CARE Consortium Investigators
Corresponding Author:	Yunlong Liu, PhD, Department of Medical and Molecular Genetics, Indiana University School of Medicine, 410 W 10 St, Suite 5000, Indianapolis, IN 46202
	E-mail: yunliu@iu.edu

## Sheet: Differentially Expressed Genes
gene_list	PostInj_v_base_FC	PostInj_v_base_Pvalue	PostInj_v_base_FDR	h24-48_v_base_FC	h24-48_v_base_Pvalue	h24-48_v_base_FDR	Asymp_v_base_FC	Asymp_v_base_Pvalue	Asymp_v_base_FDR	SEVENPostUR_v_base_FC	SEVENPostUR_v_base_Pvalue	SEVENPostUR_v_base_FDR	Mo6_v_base_FC	Mo6_v_base_Pvalue	Mo6_v_base_FDR
NSMF	-0.0603764	0.249962	0.517108	0.0523272	0.19907	0.599868	0.0503733	0.221742	0.608596	0.0628655	0.166126	0.451734	0.0521697	0.281466	0.914618
LOC729737	0.273756	0.00466043	0.0615568	0.0078781	0.920871	0.980992	-0.0203545	0.79061	0.939776	-0.166328	0.0509207	0.274392	-0.17013	0.0594989	0.914388
LOC100133331	0.129229	0.330019	0.595567	0.189444	0.0132644	0.289853	0.209437	0.00383402	0.186205	0.169155	0.0579156	0.288931	0.145175	0.168655	0.914388
LOC100288069	0.0868216	0.525716	0.750099	0.082481	0.449481	0.788055	0.125004	0.261092	0.641144	0.127317	0.277817	0.56865	-0.228035	0.121776	0.914388
LINC00115	-0.113785	0.444893	0.693397	-0.0758274	0.529969	0.828872	0.0689005	0.593249	0.853467	0.0271943	0.841818	0.934311	-0.299445	0.0470384	0.914388
CEP19	0.18505	0.0218081	0.138171	-0.147431	0.0146905	0.299413	-0.14888	0.0153493	0.273863	-0.176766	0.00749797	0.174913	-0.0560796	0.447867	0.92987
NLRP1	0.222863	5.71513e-06	0.00523326	0.0850147	0.0200704	0.326052	0.0655376	0.0693604	0.417606	-0.0194055	0.608228	0.815293	-0.0269617	0.548952	0.941347
AGL	-0.157349	0.0502534	0.219789	0.058865	0.366943	0.736062	0.0812297	0.219482	0.606611	0.0871848	0.153823	0.437703	0.0407569	0.605396	0.950624
HSPA8	-0.0867092	0.0710759	0.26366	-0.00240568	0.949379	0.989039	0.0124783	0.730759	0.914713	0.0546914	0.159364	0.442824	0.0780637	0.0593725	0.914388
MMP23B	-1.16511	0.000685049	0.0261746	0.0831871	0.726142	0.912708	-0.0330486	0.910161	0.97604	-0.0951879	0.745748	0.890139	-0.514363	0.120454	0.914388
NUDT6	-0.201937	0.192416	0.448818	-0.00578248	0.971651	0.993874	-0.0293948	0.84294	0.95798	0.106066	0.488492	0.736485	-0.0347309	0.839803	0.981966
SNW1	0.0173478	0.626431	0.816504	-0.0219907	0.430459	0.775187	-0.0537326	0.0550897	0.392113	-0.0165095	0.54779	0.775065	0.022747	0.497251	0.938422
FAF1	-0.0691125	0.192883	0.449485	-0.008414	0.832843	0.954206	-0.0246817	0.548568	0.830566	-0.0148988	0.726479	0.880807	-0.0148913	0.775027	0.972029
C1orf159	-0.0645975	0.394368	0.652217	0.0456446	0.400413	0.756908	0.11221	0.0535022	0.390833	0.0784062	0.203132	0.495714	0.0356991	0.58642	0.946043
ZCCHC4	-0.174149	0.0199239	0.131569	0.0148386	0.795645	0.939179	-0.0171106	0.763526	0.927773	0.0247877	0.681856	0.856416	0.0276972	0.657285	0.958717
TREM1	0.340017	0.000936464	0.0292751	-0.0130818	0.865395	0.964041	-0.0567401	0.49084	0.802754	-0.156588	0.0933906	0.351172	-0.0485767	0.609718	0.952519
PCBP4	-0.0851358	0.323973	0.591458	0.00663956	0.919305	0.980559	-0.00188367	0.978177	0.994697	0.0869143	0.269165	0.561031	0.0603074	0.49943	0.938422
CHMP1B	0.121492	0.0249581	0.15024	-0.0493824	0.229583	0.631161	-0.0720151	0.101547	0.471103	-0.102601	0.0195588	0.204722	-0.0163041	0.758552	0.970921
ATP13A1	0.0425568	0.308631	0.577189	0.0517428	0.109814	0.505897	0.0855159	0.010445	0.249821	0.0464756	0.205183	0.498522	0.0132628	0.764388	0.971855
MRPL47	-0.377909	0.00214976	0.0420029	-0.158459	0.110797	0.506381	-0.151641	0.129015	0.508085	0.0878879	0.380401	0.655165	0.0492201	0.647708	0.957192
TPD52	-0.12529	0.0693631	0.260112	-0.00247387	0.963215	0.9918	0.0969545	0.0688515	0.416839	0.078446	0.149702	0.432191	0.0469072	0.475302	0.934192
MEOX1	0.0109165	0.930237	0.97237	0.0946565	0.388236	0.752016	0.0106581	0.922301	0.979874	0.038823	0.754127	0.894094	0.0622319	0.63995	0.956018
PHTF2	-0.124791	0.246064	0.512276	0.0623849	0.469594	0.799678	0.072991	0.372542	0.727981	0.10805	0.154109	0.437944	0.0737029	0.466792	0.933311
CCDC28B	-0.336464	0.00917757	0.0883397	-0.106895	0.253488	0.647118	-0.103944	0.261884	0.642133	0.00722617	0.936959	0.973001	-0.133207	0.194213	0.914388
SNORD167	0.424741	0.0698642	0.260994	0.328122	0.0450208	0.392124	0.0483488	0.79273	0.940083	0.0776537	0.673726	0.852094	-0.0618097	0.758074	0.970774
ACHE	-0.132001	0.629306	0.818205	-0.136702	0.563843	0.840443	-0.693043	0.00250345	0.179364	-0.505709	0.0370398	0.245215	-0.253029	0.343763	0.921421
PUSL1	-0.016147	0.83472	0.927953	0.0287939	0.635981	0.87558	0.0229164	0.710509	0.906658	-0.00212056	0.973504	0.99033	0.0456247	0.540839	0.940671
CLASP1	0.0684854	0.129044	0.364125	0.0197613	0.548998	0.835711	-0.0154461	0.665447	0.885096	-0.0559733	0.125627	0.401063	-0.0396051	0.32174	0.916008
NIPA1	-0.103035	0.216793	0.476584	0.139342	0.0375861	0.379397	0.11117	0.0751127	0.428399	0.130063	0.033281	0.237873	0.0559371	0.441034	0.929838
RAN	-0.152459	0.0131273	0.105904	-0.0523073	0.212865	0.612059	-0.0293771	0.509833	0.812266	0.03555	0.419855	0.687626	0.0395821	0.437112	0.929826
S1PR4	0.163277	0.0255406	0.151806	-0.0515193	0.360938	0.731505	-0.0608151	0.286954	0.662162	-0.112851	0.058717	0.290578	-0.0267487	0.706307	0.964005
LSS	-0.129016	0.269537	0.538331	-0.106617	0.237601	0.636536	0.0224787	0.803307	0.944574	0.0272606	0.770429	0.901688	-0.0711461	0.500193	0.938422
NIPAL3	-0.0997475	0.0161937	0.118041	0.0449007	0.206007	0.606531	0.0655982	0.0508217	0.388616	0.0748067	0.0519652	0.27594	0.0480814	0.223963	0.914388
CCNL2	0.117238	0.0247509	0.149516	0.128725	0.000752389	0.138831	0.141516	5.77382e-05	0.0825007	0.0956198	0.0171491	0.19739	0.061669	0.167929	0.914388
SLC35D2	0.0210135	0.692139	0.854327	-0.0206962	0.61749	0.867014	-0.0178308	0.65894	0.882338	0.0458787	0.254448	0.547807	0.0747225	0.121405	0.914388
PPIE	-0.140429	0.00813046	0.0837085	0.0187728	0.635153	0.875203	0.0379855	0.337136	0.700754	0.026532	0.539187	0.768231	0.0271924	0.587981	0.94649
CLEC12B	-0.0162056	0.894617	0.955764	0.0572611	0.474732	0.802764	0.0869792	0.309783	0.679327	-0.0331496	0.713612	0.872655	0.00385939	0.970815	0.996746
ZC3H11A	0.10427	0.103523	0.324144	0.0669162	0.152782	0.554211	0.0161973	0.730856	0.914713	0.00665402	0.89087	0.955371	0.00540306	0.932366	0.992545
LOC148413	-0.00483988	0.926617	0.970725	0.0286138	0.507443	0.818157	0.024439	0.569653	0.841147	-0.0345632	0.455097	0.713049	0.00284394	0.957201	0.996329
CPSF2	-0.0520108	0.129478	0.364653	-0.0628637	0.0152898	0.302279	-0.0772377	0.0051036	0.207278	-0.0468707	0.086153	0.339054	-0.0357925	0.243411	0.914388
PCBP3	0.205036	0.0633427	0.247593	0.118306	0.191398	0.594558	0.0919442	0.311821	0.680847	-0.0444803	0.625777	0.825485	0.0942579	0.358477	0.923288
ADD2	0.0481412	0.572229	0.782569	-0.0245829	0.709103	0.90523	-0.0515563	0.470081	0.792214	-0.00797377	0.90437	0.961407	0.0342269	0.678103	0.961528
CELF2	0.132875	0.00408072	0.0569936	0.0124156	0.717183	0.908559	0.0031005	0.931048	0.981129	-0.0280592	0.463739	0.720188	-0.0353759	0.410701	0.92771
TIAL1	0.0582492	0.161015	0.409685	0.0781898	0.00918888	0.262504	0.0698396	0.0239003	0.309285	0.0713138	0.0268191	0.226171	0.00934461	0.795038	0.975027
ZNF248	-0.0612234	0.514722	0.742216	0.149852	0.0261604	0.351561	0.0718649	0.305797	0.676571	0.123657	0.0986684	0.358777	0.0983168	0.278333	0.914618
NRXN1	0.19025	0.48492	0.722172	0.318717	0.111373	0.507031	-0.0694125	0.756363	0.924146	0.0594304	0.79886	0.915618	-0.197251	0.447644	0.92987
NTPCR	-0.0943859	0.179816	0.433597	0.0167378	0.766978	0.928953	0.017841	0.751935	0.921834	-0.0119915	0.842635	0.934754	0.00974822	0.885956	0.987924
TTYH2	0.0304022	0.572293	0.782569	0.141273	0.00105892	0.164088	0.0666474	0.106514	0.47714	0.0898846	0.0401125	0.250586	0.0344741	0.487889	0.936588
PACSIN2	0.28732	5.3156e-05	0.00945423	0.0165519	0.766125	0.928407	-0.0381844	0.491964	0.803266	-0.141704	0.0200824	0.206592	-0.0592019	0.407545	0.926851
MITF	0.0570509	0.545728	0.764798	-0.227641	0.00239474	0.190658	-0.261239	0.00203243	0.167934	-0.227402	0.00886186	0.175306	-0.124193	0.224526	0.914388
NEIL1	-0.0124795	0.87273	0.94575	0.150769	0.0115897	0.282826	0.123755	0.0727365	0.42342	0.0538933	0.420306	0.688121	0.0067256	0.926792	0.99127
RCBTB1	0.104079	0.163437	0.412794	0.0964221	0.0937564	0.479814	0.0600317	0.29567	0.667419	0.0839023	0.151172	0.434168	0.0291766	0.690965	0.964005
TGDS	-0.000572909	0.994507	0.997772	0.0294427	0.633352	0.874609	0.0826631	0.175406	0.561981	0.148352	0.0118417	0.181813	0.0849081	0.251945	0.914388
WDR20	0.100099	0.047457	0.21447	0.097971	0.00517357	0.227153	0.0446372	0.186671	0.571573	0.0246878	0.502938	0.745546	0.0629617	0.161015	0.914388
LCMT2	0.0378153	0.589879	0.792531	0.0533128	0.342227	0.7166	0.0500552	0.340853	0.702858	0.070751	0.212299	0.505902	0.052945	0.412296	0.92771
C2CD5	0.0430522	0.494059	0.72838	0.106404	0.0233384	0.339507	0.0103753	0.816037	0.948639	0.0241186	0.616998	0.82059	0.0159064	0.781543	0.972769
PCNX2	-0.0840671	0.152708	0.398802	0.0830198	0.0800714	0.463987	0.149786	0.000814109	0.146857	0.0884605	0.0753013	0.319011	0.0890242	0.119659	0.914388
JAKMIP2	-0.285746	0.0021317	0.0418281	0.133306	0.0892843	0.473488	-0.00245909	0.97632	0.994343	0.106139	0.184988	0.473479	0.0197451	0.827816	0.981003
ZNF623	0.0308211	0.813205	0.917232	-0.0620708	0.561442	0.840132	0.0198392	0.845038	0.958029	0.0967232	0.380836	0.655546	-0.13083	0.31177	0.916008
ELMO1	0.0721673	0.195478	0.452359	-0.0403882	0.368552	0.736838	-0.0840788	0.0636324	0.409077	-0.1421	0.00189535	0.170043	-0.070471	0.228035	0.914388
DNAJC1	-0.125206	0.0718651	0.26514	-0.130323	0.0208624	0.329523	-0.0780583	0.151139	0.532906	-0.0196997	0.698473	0.864599	-0.0562045	0.383532	0.926434
TESPA1	-0.108739	0.0413516	0.19876	0.0839863	0.0428543	0.390129	0.0707352	0.0780885	0.436479	0.063563	0.170766	0.456474	0.0628536	0.166199	0.914388
RUSC2	0.229026	0.00329838	0.0511869	-0.0430619	0.523956	0.826052	-0.0321656	0.615985	0.865427	0.0370389	0.598137	0.809174	-0.0587764	0.52048	0.940207
EPM2AIP1	-0.020103	0.716727	0.868908	0.0656746	0.151383	0.553237	0.0773173	0.0784892	0.437662	0.0994928	0.0246171	0.21979	0.0352746	0.500805	0.938422
CDK11A	0.0804528	0.219618	0.480109	-0.0202342	0.677519	0.891993	-0.0158984	0.720302	0.911854	-0.0798485	0.0870314	0.339904	-0.0591014	0.292677	0.914618
AP3D1	0.048636	0.284542	0.552816	-0.0719571	0.0453959	0.392124	-0.0219757	0.53403	0.822724	-0.0503517	0.140573	0.419569	-0.0548496	0.214341	0.914388
SP110	0.0946031	0.146256	0.388871	-0.0588375	0.237583	0.636536	-0.0532025	0.241619	0.626293	-0.0913787	0.0740941	0.317687	-0.0995966	0.0604226	0.914388
HNRNPAB	-0.10358	0.0549537	0.230313	-0.0280385	0.548233	0.835453	-0.0290682	0.531756	0.821797	0.00104755	0.982668	0.994081	-0.0168116	0.760928	0.97158
IDI1	-0.0815085	0.16885	0.419766	-0.0350245	0.516801	0.821975	-0.0265836	0.632678	0.872411	0.0226979	0.694777	0.862943	0.0598426	0.337331	0.918442
HUS1	-0.0197122	0.726276	0.87459	0.0121609	0.762788	0.926791	0.0797526	0.0442197	0.37236	0.0911018	0.026241	0.225058	0.0670791	0.203115	0.914388
HSF2	-0.175871	0.0178201	0.124736	0.0952447	0.110651	0.506381	0.0370035	0.520394	0.817201	0.0955017	0.108712	0.375319	0.0657947	0.303914	0.916008
AMPD2	0.220771	0.000134961	0.0137511	0.0846884	0.0937855	0.479814	0.039722	0.442138	0.77434	-0.000869672	0.985767	0.994902	-0.00257043	0.965655	0.996746
AGFG1	0.147048	0.00352975	0.0526021	-0.0441454	0.248542	0.642653	-0.0731249	0.0571259	0.399536	-0.0530361	0.223818	0.517472	-0.0366235	0.465133	0.933311
MED27	-0.0664998	0.269137	0.537765	0.0567308	0.194123	0.596276	0.00148434	0.973606	0.993761	0.0400201	0.432016	0.695231	0.0682582	0.291332	0.914618
UXS1	-0.028693	0.465433	0.707675	0.0501319	0.103744	0.495189	0.0363869	0.270448	0.648235	0.0599438	0.0975919	0.357081	0.0462356	0.235386	0.914388
YME1L1	-0.00140633	0.960553	0.984606	-0.0111465	0.593252	0.854993	-0.0264797	0.240905	0.625687	-0.0068861	0.766545	0.89959	0.00272897	0.91986	0.990416
ERLIN1	0.125795	0.0280045	0.15964	0.00862803	0.877384	0.968657	-0.0852218	0.101305	0.470731	-0.0362378	0.505832	0.747191	-0.0023545	0.965317	0.996746
SH2D3C	0.119781	0.033641	0.17561	-0.0631899	0.166523	0.568703	-0.0789854	0.0815241	0.442089	-0.110301	0.018683	0.201826	-0.124529	0.0254669	0.914388
AP4B1	0.0102826	0.831477	0.926872	0.0890612	0.0120002	0.286196	0.138602	0.000107388	0.0825007	0.117751	0.00207895	0.170043	0.0202127	0.655018	0.958456
ZNF821	-0.0563448	0.362146	0.624865	-0.0971628	0.0705207	0.44548	0.0274664	0.619316	0.866817	0.0114754	0.835632	0.932176	-0.0144898	0.819075	0.979426
PRKCZ-AS1	-0.217206	0.148206	0.391798	-0.0123272	0.913402	0.979055	-0.0288544	0.814595	0.947919	0.174405	0.14022	0.419148	0.0277506	0.843754	0.982034
SHMT1	-0.0730691	0.277787	0.546163	0.00636993	0.910021	0.977502	0.0516881	0.362868	0.71989	0.0108779	0.860795	0.941862	-0.102635	0.126168	0.914388
FAAP20	0.00467551	0.94943	0.980815	-0.0646231	0.247066	0.642471	-0.0226263	0.658719	0.882338	-0.0290692	0.608049	0.815186	0.024986	0.716413	0.964043
LOC100129534	-0.103874	0.425016	0.676789	0.227312	0.0340831	0.369653	0.166437	0.148807	0.530644	0.0486333	0.670259	0.84996	0.157221	0.234223	0.914388
MORN1	-0.131753	0.198783	0.456167	0.0264577	0.769166	0.929685	0.0316321	0.739205	0.918631	-0.0320528	0.732256	0.884288	0.0241746	0.820302	0.979579
INSC	0.152992	0.48824	0.724381	-0.158041	0.446219	0.785927	-0.0226951	0.922332	0.979874	-0.446984	0.0466689	0.265302	-0.223077	0.388915	0.926434
AEBP1	0.128658	0.095442	0.310254	0.0573506	0.375202	0.742431	0.140502	0.0356372	0.354217	0.0564543	0.379989	0.654834	0.116187	0.118024	0.914388
PLEK	0.0738009	0.182108	0.43621	-0.0340572	0.470717	0.800374	-0.098255	0.0222629	0.306662	-0.0946245	0.0542767	0.281422	-0.130424	0.0100841	0.914388
MAL	-0.132156	0.0974067	0.313557	0.0139316	0.814595	0.945313	0.0517764	0.410435	0.752102	0.0254119	0.693717	0.862182	0.140228	0.0492846	0.914388
ADSS	-0.0388069	0.313018	0.581048	0.0178025	0.538556	0.831368	-0.00195682	0.945763	0.98632	0.0385356	0.155912	0.440216	-0.00144635	0.968368	0.996746
DTYMK	-0.0699017	0.419719	0.671535	0.062599	0.316195	0.700242	0.0640544	0.356798	0.715347	0.0414293	0.513368	0.75067	0.215146	0.00518522	0.914388
GTDC1	0.0886417	0.0887173	0.298364	-0.0215419	0.614334	0.866156	-0.103541	0.00990134	0.245588	-0.0672197	0.120169	0.391941	0.0209369	0.658614	0.959163
URI1	-0.137525	0.0137044	0.108336	0.0312142	0.478311	0.804783	0.0251178	0.56563	0.839022	0.0692229	0.100342	0.361665	0.0481441	0.334801	0.918442
TBC1D2B	0.0877927	0.084906	0.291976	0.0673025	0.0582606	0.422843	0.0172477	0.61283	0.864009	0.00556715	0.863735	0.943588	-0.00584575	0.890067	0.987924
NPDC1	-0.0365466	0.677647	0.845892	0.0410218	0.524492	0.826182	0.0707936	0.271869	0.649005	0.0820936	0.202017	0.495018	0.0530319	0.493894	0.938252
ANAPC13	0.0430492	0.359786	0.623753	-0.0578969	0.11429	0.511365	-0.050382	0.158552	0.540041	-0.000371009	0.992508	0.997913	0.0175382	0.672383	0.96034
YIPF3	0.12235	0.0722383	0.265963	-0.0762581	0.153503	0.554943	-0.0704552	0.189235	0.574206	-0.138679	0.00922871	0.176583	-0.0914917	0.1446	0.914388
DYNC1LI2	0.027096	0.465883	0.708074	-0.0264377	0.368471	0.736783	-0.00595225	0.849904	0.959554	-0.016567	0.602008	0.811329	-0.0310388	0.404853	0.926851
C9orf64	0.0373104	0.479648	0.718024	-0.00543219	0.897561	0.974147	-0.020676	0.61132	0.862931	-0.0529738	0.223678	0.517426	0.0147811	0.746874	0.96898
MPZL3	0.280178	0.000687417	0.0261893	0.00427552	0.944307	0.987924	-0.0429168	0.503748	0.808721	-0.112125	0.12912	0.405968	-0.0304194	0.724093	0.965826
BPNT1	-0.173428	0.0128228	0.104526	-0.0588388	0.271582	0.660119	-0.0769111	0.152275	0.533845	-0.078784	0.155143	0.439562	0.0368362	0.55056	0.941697
DUSP8	0.0456429	0.862024	0.940819	0.0294407	0.892612	0.97273	0.230642	0.332685	0.698162	0.517229	0.0509396	0.274392	-0.266904	0.30765	0.916008
DUSP2	-0.246743	0.0419177	0.200529	0.105209	0.302492	0.689084	0.187274	0.0599117	0.402338	0.223556	0.0289638	0.230276	0.103441	0.393137	0.926434
BANK1	-0.0451964	0.486981	0.723684	0.0421768	0.424992	0.772657	0.082228	0.127323	0.506951	0.0577091	0.265173	0.556439	0.0355445	0.529126	0.940207
LRP10	0.233592	0.00240246	0.0438856	-0.0382901	0.530469	0.829	-0.0834098	0.170797	0.556632	-0.176217	0.0093865	0.176862	-0.122366	0.102235	0.914388
TRDMT1	0.0283792	0.588815	0.792069	-0.029897	0.489945	0.810694	0.00480275	0.910511	0.97604	0.0103931	0.810572	0.920968	0.0101155	0.846675	0.98228
DDX11	0.0416264	0.489189	0.724867	0.0149748	0.781922	0.934133	0.054273	0.322935	0.689391	0.0608747	0.27446	0.565793	-0.0413618	0.517051	0.939826
ARHGEF7	0.0753553	0.0567271	0.234108	0.0753171	0.00672661	0.235702	0.0399999	0.123724	0.500444	0.030247	0.311483	0.596891	0.017253	0.614738	0.952519
DDX10	-0.12741	0.0484446	0.216394	0.0791611	0.125726	0.525337	0.037855	0.432759	0.768772	0.0301834	0.534785	0.765582	0.00222587	0.966775	0.996746
RN7SL1	0.414145	0.0718992	0.26514	-0.0346135	0.864592	0.964041	-0.479899	0.0124599	0.262224	-0.419767	0.0290027	0.230276	0.274791	0.23775	0.914388
FAM49B	0.112314	0.0236284	0.144975	-0.0360411	0.393126	0.754898	-0.0857484	0.0322019	0.348081	-0.052328	0.266173	0.557408	-0.0147195	0.765308	0.971855
DNAJC10	-0.104429	0.0686366	0.258444	0.0406966	0.376562	0.743415	0.0181007	0.696755	0.899686	0.0552433	0.208031	0.501658	0.0590904	0.264015	0.914388
NETO1	-0.00735651	0.962165	0.984982	0.110206	0.365134	0.735179	0.157553	0.25002	0.63193	0.0879911	0.495319	0.740705	-0.185168	0.250575	0.914388
KDM4C	-0.0830426	0.0817326	0.28584	0.0503027	0.154165	0.556032	0.0267477	0.407739	0.749734	0.0388061	0.295143	0.582451	0.0356413	0.334927	0.918442
ADAM28	0.069224	0.351124	0.616245	0.0943351	0.129762	0.530331	0.166144	0.00720238	0.22525	0.0881591	0.143373	0.423907	0.052658	0.455354	0.932637
CLIC1	0.752861	0.00327784	0.0511154	-0.0539687	0.780368	0.934043	0.142863	0.571551	0.842138	0.263022	0.255556	0.548967	-0.128011	0.670921	0.96034
EGFL7	-0.0364707	0.84193	0.931793	-0.108487	0.477137	0.80359	-0.338306	0.033625	0.35106	0.156249	0.37637	0.651713	-0.221154	0.292064	0.914618
ERI1	0.0681236	0.289771	0.557299	0.108278	0.0357381	0.376679	-0.0199269	0.705368	0.904299	0.0221157	0.697918	0.864599	0.0123377	0.84366	0.982034
DYNC1I2	-0.0728494	0.0659338	0.253047	-0.0490862	0.115907	0.513135	-0.0293702	0.312327	0.680847	0.015151	0.610031	0.816105	0.0334922	0.29746	0.916008
NMI	0.0790253	0.260024	0.528228	-0.0731691	0.233603	0.634072	-0.109656	0.0528725	0.390831	-0.0419099	0.510691	0.74945	-0.006957	0.916964	0.990416
MTMR4	0.0888545	0.0915127	0.303242	0.0700123	0.0716163	0.448258	0.0430025	0.248656	0.630817	0.00907489	0.815612	0.922602	-0.0645666	0.207267	0.914388
ARSG	0.13361	0.0151318	0.113736	0.110446	0.0139769	0.295583	0.0341037	0.418627	0.757915	0.0107148	0.796186	0.913926	0.0221378	0.639595	0.956018
HTR7	-0.247596	0.274112	0.542349	-0.177828	0.360969	0.731505	-0.234388	0.190294	0.575857	-0.0091775	0.970461	0.988883	-0.467791	0.0349052	0.914388
HTR6	-0.268537	0.167364	0.417651	-0.0327231	0.830262	0.952503	-0.0412067	0.793292	0.940083	0.0886232	0.601668	0.811145	0.249413	0.181564	0.914388
PTK2	0.0339067	0.601268	0.799695	0.0370795	0.40011	0.75686	0.00585754	0.90427	0.975291	-0.0248044	0.619685	0.82198	-0.010796	0.862427	0.984694
PLBD2	0.0236017	0.705056	0.861558	0.0852062	0.0880744	0.473159	-0.0294539	0.564015	0.838502	-0.0234448	0.670106	0.849845	-0.041161	0.469948	0.933311
FUT11	-0.0890082	0.3784	0.638167	0.152168	0.031386	0.35986	0.0147018	0.824603	0.95202	0.106984	0.135911	0.415138	-0.000883657	0.990863	0.998765
ZNF596	-0.176026	0.256376	0.524302	0.159199	0.203876	0.604163	0.104831	0.387409	0.737811	0.209743	0.103343	0.366829	0.0539167	0.69856	0.964005
GTF2IRD2	-0.00770406	0.906263	0.960966	0.0718197	0.196074	0.598271	-0.0238981	0.680532	0.893141	-0.0454958	0.452583	0.711768	-0.0449546	0.48579	0.936588
CLEC4F	-0.31845	0.0498614	0.219063	-0.0660209	0.633002	0.874524	-0.100613	0.444782	0.776179	-0.0323236	0.812383	0.921409	0.00190978	0.987166	0.997787
C18orf54	-0.108641	0.241192	0.506457	-0.0503136	0.514299	0.821041	0.0479441	0.545778	0.829126	0.132089	0.112349	0.382009	-0.0257613	0.779594	0.972769
SPIB	-0.0439023	0.56672	0.778589	0.0192142	0.729529	0.913991	0.0770971	0.199809	0.586612	0.0410594	0.494436	0.740164	0.0338159	0.620071	0.952519
RFXANK	-0.0165036	0.827654	0.925151	-0.058885	0.311996	0.696293	-0.07327	0.192682	0.577797	-0.0803477	0.166298	0.451757	0.038231	0.567856	0.942462
CDK13	0.0215685	0.589867	0.792531	0.0705837	0.0464121	0.396104	0.0152697	0.652948	0.879998	-0.00158183	0.964441	0.98631	-0.00945036	0.831665	0.981966
SLC1A5	-0.0905341	0.279859	0.548435	-0.132162	0.0515537	0.406932	-0.154822	0.0274258	0.324208	-0.119827	0.0844018	0.335885	-0.0310402	0.715429	0.964005
SOX6	0.155023	0.402479	0.658879	-0.18991	0.220445	0.620222	-0.266557	0.0822801	0.442617	-0.231948	0.162089	0.446544	0.036938	0.858382	0.983385
CCSER1	-0.253338	0.189922	0.446156	0.162155	0.305393	0.690803	0.0329409	0.83894	0.956935	0.000186734	0.998392	0.999619	-0.46159	0.0237723	0.914388
SNX20	0.0289759	0.478017	0.717646	-0.0162508	0.659608	0.88482	-0.0566053	0.101966	0.4718	-0.0673678	0.0580059	0.288945	-0.0297721	0.446279	0.92987
SF3A3	0.0206944	0.529078	0.75227	0.044854	0.099721	0.48877	0.01564	0.553883	0.834077	0.00985697	0.732938	0.884495	-0.00367064	0.914525	0.990145
WDR54	0.000365813	0.99662	0.998508	-0.0906591	0.216405	0.615587	0.0266054	0.713269	0.908094	0.0357309	0.625371	0.825149	-0.00127422	0.98843	0.998239
OGFOD1	-0.0815514	0.058024	0.237098	-0.0291976	0.397649	0.755397	-0.00197372	0.955249	0.987738	0.0370833	0.333287	0.615198	-0.0523519	0.195741	0.914388
CAND2	-0.182904	0.317012	0.584853	0.218986	0.111423	0.507031	0.0285985	0.830607	0.953498	0.0818287	0.506052	0.747234	0.153029	0.279217	0.914618
KDM2A	0.105152	0.0135155	0.107646	0.04282	0.164138	0.566343	0.00143114	0.9633	0.990472	-0.0426995	0.213954	0.507452	-0.0605998	0.13025	0.914388
RABL2B	-0.0544666	0.219915	0.480463	0.0563287	0.119734	0.518785	0.0313777	0.362435	0.71989	0.0426484	0.238936	0.530873	-0.0164379	0.682525	0.962355
PTP4A3	-0.0115863	0.953364	0.982434	-0.0593547	0.718955	0.908849	0.0923809	0.618537	0.866775	0.158154	0.36695	0.644404	0.188685	0.352613	0.922555
AP4S1	-0.0566213	0.389133	0.647379	-0.0702655	0.18967	0.592127	0.000331631	0.994589	0.998831	-0.00759965	0.889959	0.955188	0.0258841	0.693277	0.964005
CORO1A	0.0763388	0.280035	0.548626	-0.107862	0.0667938	0.440032	-0.0837989	0.155827	0.537363	-0.138688	0.0194245	0.203796	-0.0816405	0.26675	0.914388
HHLA2	-0.380973	0.0973778	0.313557	-0.0458574	0.774756	0.931641	0.114871	0.517457	0.814814	0.0599541	0.753127	0.893596	0.0122108	0.955258	0.996209
MCRIP2	-0.0809997	0.435563	0.685646	-0.0470559	0.582779	0.849803	-0.0688491	0.42284	0.760686	0.0207706	0.827188	0.928547	0.048799	0.623982	0.952519
SNORC	0.0683245	0.712367	0.866036	0.0240146	0.88224	0.971229	0.0979903	0.543917	0.828582	0.0889661	0.607668	0.815068	-0.0893404	0.679653	0.96185
CMC1	-0.318606	0.00134578	0.0345359	-0.165355	0.0310148	0.359531	-0.0391502	0.622477	0.868673	0.0467008	0.573261	0.791456	0.119675	0.202085	0.914388
MAPK8	0.0113251	0.838538	0.930228	0.103451	0.024123	0.340304	0.0842234	0.0727628	0.42342	0.0686333	0.138439	0.417287	0.0523466	0.383777	0.926434
EPB41L5	0.0695708	0.413722	0.667006	0.00874586	0.902178	0.975433	0.0354568	0.589493	0.852478	0.0227062	0.745798	0.890139	-0.0783298	0.367367	0.923876
C15orf54	0.0656105	0.679028	0.846663	0.0462199	0.749069	0.92211	-0.116463	0.439076	0.772435	-0.0643217	0.628359	0.826807	-0.0235178	0.884215	0.987924
TIMELESS	0.0111139	0.853351	0.937602	0.0346993	0.494854	0.812177	0.0965065	0.0705965	0.420117	0.0451347	0.383745	0.658058	-0.0949208	0.13246	0.914388
LAIR1	-0.136019	0.0410523	0.198014	-0.0926932	0.0818423	0.464183	-0.0208542	0.675925	0.890456	0.0408001	0.463945	0.720311	0.00442748	0.945918	0.994334
HDAC9	-0.0189257	0.855616	0.938734	0.0307564	0.679133	0.892326	0.0302354	0.683941	0.894191	0.083665	0.238385	0.530429	0.0108375	0.899606	0.989104
SPHK2	0.0357933	0.585228	0.790636	0.0431503	0.383519	0.748735	0.0830101	0.099253	0.466701	0.0944368	0.0778413	0.323343	-0.0162862	0.780453	0.972769
DDR1	-0.105568	0.528408	0.752045	-0.248296	0.121152	0.521025	0.0677023	0.671419	0.887515	-0.00872846	0.960817	0.984708	0.269173	0.170925	0.914388
DOCK8	0.0922969	0.10738	0.330294	0.00605366	0.891267	0.972655	-0.080446	0.0599671	0.402338	-0.104981	0.0221127	0.213297	-0.126846	0.0160581	0.914388
SENP1	-0.0618579	0.209379	0.467809	0.0722757	0.0803196	0.463987	0.00998818	0.808441	0.946135	0.010348	0.808201	0.919499	0.00764842	0.871555	0.986842
STX18	-0.0562429	0.241455	0.506668	-0.00324057	0.936159	0.985623	0.0287622	0.440082	0.772493	0.0523959	0.171189	0.456523	0.0339932	0.421113	0.928494
ITSN1	-0.0476387	0.558518	0.773256	-0.0921071	0.177727	0.579812	-0.0885378	0.211261	0.597945	-0.183853	0.00931122	0.176583	-0.118678	0.110146	0.914388
GNE	-0.0887704	0.106273	0.328786	-0.008675	0.84128	0.956705	-0.0230657	0.601417	0.857316	-0.0084872	0.839719	0.933326	-0.0472006	0.304003	0.916008
SPRED2	0.483252	7.33938e-06	0.00523326	0.0235942	0.772174	0.930522	-0.0700884	0.403969	0.747514	0.0120171	0.884263	0.952861	-0.150475	0.13779	0.914388
NDRG2	-0.00609435	0.938037	0.975482	0.0084195	0.88827	0.972176	0.075132	0.207013	0.593724	0.00186227	0.975201	0.99109	0.0827892	0.196544	0.914388
LOC102724552	0.323167	0.00118887	0.0327845	0.0819417	0.2884	0.677137	0.0734611	0.368052	0.724524	0.00785137	0.926588	0.969795	-0.0332128	0.724078	0.965826
ABRAXAS1	-0.140344	0.0750439	0.272428	0.0641881	0.328986	0.708173	0.00623508	0.925565	0.980737	0.0788261	0.185711	0.473997	0.0804937	0.362447	0.923468
MAPK9	-0.044609	0.299874	0.567915	0.0848279	0.025416	0.349094	0.00795323	0.826017	0.952396	0.0405194	0.250938	0.543483	0.0342564	0.394759	0.926434
ARID5A	0.100715	0.101438	0.320755	0.00501991	0.919119	0.980559	-0.0411037	0.420581	0.759923	-0.0643548	0.246187	0.538904	-0.0193511	0.741618	0.968506
ZNF438	0.238335	0.00910974	0.0879948	-0.0225772	0.780334	0.934043	-0.131005	0.0686094	0.416697	-0.202706	0.0178191	0.199335	-0.14648	0.105706	0.914388
CACFD1	0.217546	0.0585898	0.238362	0.06471	0.484182	0.808284	0.0631314	0.523555	0.817863	0.0518047	0.636078	0.830934	0.169953	0.181502	0.914388
NAP1L4	-0.0351328	0.651665	0.831893	0.038754	0.53268	0.829762	0.05794	0.347078	0.708229	0.114012	0.0623387	0.296676	0.0736333	0.357564	0.922975
TLR6	0.195271	0.0112382	0.0986122	0.0198015	0.747178	0.921422	-0.0379014	0.55449	0.834077	-0.125075	0.0675348	0.305149	-0.104573	0.187772	0.914388
AKR1A1	-0.0524821	0.403893	0.659725	-0.0925387	0.0583285	0.422843	-0.0538901	0.23805	0.624797	-0.0414945	0.370729	0.647524	-0.0281808	0.616911	0.952519
LSR	-0.0713731	0.369952	0.629979	-0.0555235	0.389887	0.75284	0.00318441	0.961611	0.990198	-0.032903	0.615793	0.819612	0.129363	0.0790604	0.914388
ATL1	-0.13593	0.206612	0.464978	0.0381815	0.665447	0.887406	-0.0790797	0.378268	0.731131	0.0486877	0.62519	0.825067	0.0333644	0.775759	0.972181
ABHD17B	-0.0669646	0.134275	0.371396	0.00855924	0.807909	0.942481	0.027169	0.454249	0.780401	-0.00883405	0.806106	0.918719	-0.0201354	0.622839	0.952519
SCYL2	0.0664649	0.354452	0.619256	0.0412219	0.457397	0.792852	-0.00759111	0.888692	0.970664	-0.026466	0.63551	0.830456	-0.0273161	0.705049	0.964005
GOSR2	-0.0210553	0.585058	0.790596	0.0365425	0.222976	0.62351	0.0398858	0.191886	0.577154	0.0841473	0.00920047	0.176583	0.0486003	0.196898	0.914388
PIK3CD-AS1	0.280537	0.0469518	0.213143	-0.169562	0.142866	0.54449	-0.20549	0.078007	0.436374	-0.212718	0.0906643	0.345422	-0.157109	0.244676	0.914388
TRAF1	-0.0282933	0.663353	0.838278	0.143669	0.00466292	0.221753	0.153747	0.00274595	0.179717	0.124275	0.0178842	0.199902	0.0795736	0.191244	0.914388
FAM193B	0.15369	0.000591767	0.0243599	0.0423198	0.218321	0.617862	0.0597343	0.103821	0.473224	-0.0284911	0.487131	0.73583	-0.0142945	0.738077	0.967696
MIA2	0.0196425	0.578568	0.786099	-0.0296571	0.24898	0.642653	-0.0318448	0.235506	0.621324	-0.0203782	0.474153	0.727676	-0.0565632	0.098831	0.914388
BCL2L11	0.0518153	0.321332	0.589145	0.0156575	0.720908	0.910112	-0.0101451	0.814397	0.947919	-0.0640003	0.151388	0.434433	-0.0929331	0.0656275	0.914388
ZNF559	-0.019774	0.78649	0.906536	0.0886471	0.159506	0.560971	0.1059	0.0706245	0.420117	0.117988	0.0348148	0.240834	0.0680942	0.391268	0.926434
CCNI2	-0.0656166	0.599359	0.798391	0.163535	0.14426	0.545915	0.286434	0.00728546	0.22525	0.270447	0.021761	0.213283	0.250219	0.045635	0.914388
FGD4	0.2255	0.0223092	0.139737	-0.0685982	0.344012	0.718315	-0.0974487	0.194344	0.580236	-0.106551	0.190757	0.480938	-0.080225	0.365797	0.923468
GLYR1	0.102214	0.00769449	0.0807922	0.0323284	0.242722	0.63898	-0.00889345	0.742546	0.919259	-0.0331303	0.247943	0.540276	-0.0355274	0.308206	0.916008
JAK2	0.0266409	0.709769	0.864584	-0.0998522	0.0905428	0.474375	-0.0923331	0.13083	0.510489	-0.0736418	0.218714	0.512241	-0.0873461	0.193187	0.914388
SAP130	0.0353983	0.499245	0.731504	0.0432913	0.305339	0.690803	-0.0488712	0.247556	0.629602	-0.0535762	0.190177	0.479999	-0.0959488	0.0432316	0.914388
RBP7	0.150788	0.211384	0.470356	-0.15869	0.103321	0.494588	-0.273022	0.00238671	0.178975	-0.264271	0.00645778	0.174913	-0.00529676	0.961394	0.996746
AURKAIP1	0.0627597	0.569262	0.780056	-0.0785168	0.366431	0.735748	-0.131253	0.0970765	0.464461	-0.123637	0.144159	0.424868	-0.0293929	0.760837	0.97158
CD59	0.0808728	0.191599	0.447993	-0.0809609	0.168466	0.570072	-0.0948043	0.0907168	0.455881	-0.121505	0.0576648	0.288095	-0.0981412	0.118131	0.914388
KCNJ15	0.36609	0.00137743	0.0349583	-0.066451	0.485209	0.808624	-0.120205	0.181817	0.568279	-0.274424	0.00968353	0.177455	-0.222198	0.0562043	0.914388
GAB2	0.292599	0.000625837	0.0248797	-0.0021588	0.973197	0.994218	-0.0942337	0.143508	0.524419	-0.171421	0.015623	0.192794	-0.119999	0.115053	0.914388
ACTL6A	-0.0589355	0.316319	0.584022	0.0267654	0.507012	0.818157	0.0804217	0.0362846	0.357128	0.0921531	0.0149399	0.19017	0.112319	0.0194176	0.914388
SNX24	-0.00320223	0.975849	0.99	0.00389656	0.964692	0.992464	0.0378523	0.683511	0.894157	-0.0448211	0.603943	0.812671	-0.144786	0.146734	0.914388
IL15	-0.091459	0.251198	0.518314	-0.0474386	0.536151	0.830716	-0.0987779	0.176846	0.563699	0.0297827	0.679683	0.855614	-0.0604141	0.519616	0.940207
CDON	-0.0899748	0.571321	0.781631	-0.0121017	0.929434	0.984316	-0.00470565	0.969831	0.992116	0.0436413	0.765789	0.899249	0.056296	0.75616	0.970629
PPP1R15A	0.183791	0.0363685	0.183578	-0.127064	0.0570776	0.420829	-0.114501	0.0873944	0.450756	-0.135043	0.0625242	0.297253	-0.0758118	0.331735	0.916375
EDC4	-0.00752031	0.844797	0.932898	0.0340525	0.286552	0.6761	0.0287639	0.391892	0.741484	0.00449898	0.892424	0.956593	-0.022816	0.574408	0.943097
RUSC1	0.104479	0.0935011	0.307071	0.0103846	0.837619	0.956025	0.0281845	0.583975	0.848765	0.074889	0.160954	0.444833	0.0170059	0.789671	0.973697
BRD7	-0.0273315	0.312425	0.580475	-0.00684005	0.756535	0.924641	-0.0102148	0.650508	0.879547	0.00627581	0.785514	0.908725	0.0182163	0.530971	0.940207
HSD11B1L	0.164683	0.317631	0.585206	0.0652966	0.649987	0.881711	0.168569	0.203313	0.589659	0.0462533	0.742908	0.889471	0.170053	0.299017	0.916008
PCMTD1	0.0801462	0.323003	0.590499	0.0172883	0.780273	0.934043	0.00997504	0.886913	0.969731	0.0341929	0.620774	0.822369	0.0235567	0.787387	0.973279
TMEM218	-0.0453239	0.355612	0.620111	0.0124929	0.767884	0.929121	-0.0607	0.132905	0.512628	-0.0424012	0.312188	0.597497	-0.00264641	0.960979	0.996746
TRAPPC3	0.0300576	0.475095	0.71506	-0.0611879	0.0497022	0.401642	-0.017375	0.586867	0.850718	-0.0122787	0.708858	0.870016	-0.00384966	0.922903	0.990542
SLC25A10	-0.0290268	0.871958	0.945318	0.23161	0.110185	0.506089	0.059511	0.69098	0.897822	0.183501	0.171176	0.456523	0.13075	0.44861	0.929931
ALDH1A1	0.184451	0.00558663	0.067585	-0.0675752	0.212378	0.611999	-0.114382	0.0233227	0.308443	-0.046087	0.370375	0.647362	-0.0665356	0.300898	0.916008
CHD1L	-0.0080326	0.860975	0.940421	0.0207923	0.53058	0.829	0.0466983	0.128733	0.508021	0.067898	0.0407458	0.251495	0.0340571	0.38028	0.926434
BAG3	-0.0944578	0.238148	0.502875	0.00254955	0.967257	0.992519	-0.0836966	0.177551	0.563699	-0.0636641	0.33567	0.617602	-0.00618656	0.937618	0.993725
MSTO2P	-0.0248497	0.81181	0.916829	0.0896285	0.233834	0.634094	0.216686	0.00438974	0.195774	0.14604	0.0752402	0.31885	0.100116	0.31537	0.916008
EML2	-0.116574	0.0410712	0.198014	-0.0255555	0.54958	0.835943	-0.0119034	0.783936	0.93708	-0.0230648	0.601388	0.811021	-0.131509	0.0158908	0.914388
MGST1	0.122958	0.0863055	0.294063	-0.182663	0.00204734	0.190061	-0.1691	0.00814085	0.230694	-0.182463	0.00559512	0.173942	-0.0916911	0.204817	0.914388
SERPINB8	0.134704	0.00476791	0.0621431	-0.0242375	0.539589	0.832022	-0.0395884	0.324255	0.690359	-0.0846575	0.0331611	0.237694	-0.0234167	0.613487	0.952519
NPPA-AS1	-0.0653397	0.532858	0.75577	-0.0389273	0.666533	0.887551	-0.0280308	0.771604	0.931434	-0.0515985	0.605272	0.813656	-0.0771276	0.508865	0.938422
CEP70	-0.0521637	0.689451	0.853146	0.238444	0.0432173	0.390129	0.167537	0.119985	0.494853	0.160536	0.136637	0.41545	0.120411	0.390978	0.926434
WTAP	0.0316209	0.367028	0.628497	-0.00150547	0.958436	0.990618	-0.0150116	0.618654	0.866817	0.0107998	0.728102	0.881387	0.0489809	0.185398	0.914388
USP19	0.116849	0.00677584	0.0749813	0.0142433	0.669687	0.889339	0.000732806	0.983029	0.995427	-0.0625531	0.0677279	0.305195	-0.0659543	0.134275	0.914388
GCDH	-0.0146117	0.80837	0.916522	0.0059604	0.898189	0.974161	0.0329069	0.506301	0.809919	0.0237667	0.646376	0.836994	-0.0294757	0.620034	0.952519
ELP2	-0.0629176	0.158138	0.406351	0.0899655	0.0167784	0.313356	0.100732	0.00719935	0.22525	0.128907	0.00109622	0.170043	0.0733074	0.098823	0.914388
PPP1R17	-0.0616729	0.792172	0.909052	-0.132284	0.471394	0.800936	-0.252071	0.198667	0.585122	-0.0823758	0.683497	0.85721	0.0422705	0.860918	0.984046
HLA-DPA1	0.0195726	0.927823	0.971618	0.205459	0.245692	0.641292	0.274962	0.0978593	0.46498	0.133336	0.454049	0.712661	0.327044	0.0926214	0.914388
UBE2F	-0.0558036	0.359529	0.623621	-0.0467751	0.343944	0.718315	-0.0581772	0.234799	0.620429	-0.0200341	0.646677	0.836994	0.0460786	0.368077	0.924111
NCR1	0.00384363	0.98151	0.992102	0.148002	0.510464	0.819888	-0.247904	0.221374	0.608596	-0.197084	0.408197	0.677751	0.134325	0.593275	0.947319
GAPVD1	0.051583	0.166894	0.417306	0.0167386	0.585067	0.850761	-0.0303954	0.304949	0.675665	-0.0470674	0.144104	0.424868	-0.0574245	0.102473	0.914388
PSMD1	-0.0673398	0.166922	0.417306	-0.0957299	0.0120619	0.286196	-0.0484496	0.19736	0.584247	-0.0557397	0.154586	0.438792	-0.0119871	0.79077	0.973697
HDAC7	0.105074	0.0074786	0.0794484	-0.040142	0.237206	0.636426	-0.0125913	0.71134	0.907051	-0.0573604	0.0946897	0.3528	-0.0843654	0.0382728	0.914388
BEST1	0.295888	0.000999732	0.0302227	-0.00248753	0.971908	0.993874	-0.0375573	0.592876	0.853354	-0.127691	0.103592	0.367148	-0.127738	0.130296	0.914388
PCID2	-0.088493	0.101729	0.321306	0.0121764	0.78062	0.934043	0.0723141	0.0954047	0.461919	0.0962101	0.0369034	0.245215	0.00340551	0.945102	0.994306
RUVBL1	-0.151681	0.0156	0.115426	-0.0376347	0.426872	0.773925	-0.0250048	0.638415	0.874917	-0.0368355	0.509992	0.749138	-0.02681	0.665019	0.960024
DUSP23	-0.00420073	0.967862	0.986875	-0.0236317	0.767715	0.929088	-0.0703712	0.382185	0.734646	-0.049044	0.568991	0.788627	0.0279932	0.76746	0.971855
TTC13	0.00539459	0.943916	0.978341	0.159875	0.00174952	0.178378	0.156424	0.0021052	0.169523	0.16202	0.00165215	0.170043	0.0649456	0.309653	0.916008
LRRN3	-0.0917069	0.309515	0.57782	0.0540625	0.432896	0.777125	0.0967556	0.219182	0.606611	0.13177	0.067137	0.304646	0.192255	0.0164983	0.914388
DHX16	-0.103967	0.691023	0.853923	0.102805	0.631201	0.873598	0.0171098	0.939339	0.98382	0.206951	0.33141	0.613848	-0.1361	0.601011	0.949088
PRRC2A	0.294427	0.0167104	0.120381	0.123706	0.245622	0.64123	0.0615214	0.571021	0.841715	-0.0258579	0.807445	0.91922	-0.119213	0.403201	0.926851
APBA2	-0.0827639	0.365542	0.627285	0.0557479	0.429362	0.775187	0.143254	0.0435512	0.371215	0.197334	0.0181355	0.200446	-0.0912274	0.368253	0.924111
UBE2H	0.031926	0.534535	0.757205	-0.0602306	0.131637	0.532894	-0.0882666	0.0355047	0.353636	-0.116502	0.00343125	0.170043	-0.0333262	0.485463	0.936588
TMEM51	-0.445043	0.0079316	0.082339	-0.134242	0.341746	0.71647	-0.0165998	0.908141	0.975291	0.104112	0.496519	0.741859	-0.00191021	0.992152	0.998906
LRRFIP2	0.10509	0.0162203	0.11811	-0.0308896	0.41876	0.769081	-0.0756717	0.039791	0.363917	-0.066673	0.0806119	0.329274	-0.0595051	0.156214	0.914388
IFNAR2	0.0692262	0.101724	0.321306	0.0214713	0.553313	0.837144	-0.0464912	0.205333	0.591625	-0.0243898	0.533787	0.764943	-0.0568837	0.224708	0.914388
SFXN5	0.23196	0.000819524	0.027972	0.0354989	0.519871	0.823077	-0.0440933	0.414515	0.755093	-0.0742665	0.193915	0.484928	-0.0313118	0.636753	0.955837
NAF1	-0.106814	0.0883216	0.297892	0.0514981	0.308062	0.692394	0.00414904	0.935303	0.982563	0.0381647	0.46301	0.719747	0.0414143	0.464671	0.933311
TEX261	0.0359279	0.204308	0.46296	0.0239284	0.362783	0.733142	0.0191773	0.475337	0.795255	0.0194285	0.472205	0.726735	0.00822426	0.790857	0.973697
L3HYPDH	-0.0788058	0.459305	0.701935	0.148677	0.0749905	0.456976	0.152049	0.0593216	0.401786	0.170226	0.0592062	0.2907	0.0554963	0.566679	0.942462
GLMP	0.00140425	0.982082	0.992254	-0.0763406	0.11736	0.514985	-0.0443394	0.354553	0.714212	-0.0560543	0.273206	0.564806	-0.0431779	0.455776	0.932637
DNAJC16	-0.0396175	0.524879	0.749554	0.0131974	0.774852	0.931641	-0.00377534	0.935309	0.982563	0.00887117	0.849285	0.937117	-0.035964	0.54576	0.940671
45171	0.00781359	0.824864	0.923867	0.0282937	0.243748	0.639573	0.0124995	0.556163	0.835146	0.0343416	0.141751	0.421721	0.0415696	0.179567	0.914388
EED	-0.0438235	0.451526	0.696996	-0.0140744	0.761044	0.926393	-0.018935	0.652077	0.879663	0.0994585	0.0249337	0.220784	0.079169	0.118899	0.914388
PRKN	-0.111539	0.65074	0.831485	-0.313106	0.0870189	0.471685	0.204537	0.277231	0.653111	0.142607	0.499072	0.743588	0.0689969	0.780076	0.972769
STK25	0.0389225	0.346645	0.612001	0.0589313	0.0689628	0.442866	0.0429352	0.201934	0.588885	0.0548427	0.119891	0.391941	0.00969301	0.808126	0.977932
VAT1	0.0308401	0.538042	0.759599	-0.00207204	0.962448	0.991675	-0.0122509	0.793195	0.940083	0.0192393	0.676131	0.853421	0.037391	0.516595	0.939826
SYNCRIP	-0.141405	0.000404749	0.0207836	-0.0104103	0.727693	0.913183	-0.0258222	0.37857	0.731137	0.0235055	0.474824	0.72815	-0.00683516	0.84367	0.982034
FLJ37453	-0.0178444	0.82049	0.921594	-0.0268412	0.648479	0.880956	-0.0293275	0.598354	0.856289	-0.00149609	0.98113	0.99375	0.0453839	0.528239	0.940207
AP2M1	0.012193	0.865886	0.9426	-0.117955	0.0408782	0.387211	-0.111835	0.0519551	0.390831	-0.137553	0.0163854	0.194575	-0.0263038	0.702356	0.964005
FBRSL1	0.0728711	0.112604	0.338627	0.0880813	0.0309321	0.359531	0.0737669	0.0514967	0.390174	0.07907	0.0312592	0.235658	0.0578385	0.194665	0.914388
FLNB	-0.0872726	0.11709	0.346807	-0.00142013	0.974108	0.994271	0.020163	0.663852	0.884477	-0.0344775	0.46896	0.724016	-0.0455807	0.403203	0.926851
TFDP2	-0.22836	7.69609e-05	0.0112617	0.0316164	0.496167	0.81319	0.0254054	0.599957	0.856817	0.0773148	0.121356	0.394059	-0.0105843	0.852125	0.982498
RAD17	0.0502356	0.532174	0.754965	0.212161	0.00146377	0.172168	0.228951	0.000410444	0.126913	0.241418	0.000535748	0.170043	0.151171	0.0665006	0.914388
TESK1	-0.0284514	0.58442	0.789912	0.0264559	0.527245	0.827741	0.0672205	0.128709	0.508021	0.0379693	0.42041	0.688202	-0.00233406	0.96595	0.996746
GRB10	0.224288	0.0177373	0.124478	0.0268433	0.723663	0.912225	0.0322215	0.682591	0.893907	-0.248998	0.00289703	0.170043	-0.147388	0.0730413	0.914388
DDX59	0.0170943	0.678271	0.846147	0.0495143	0.248369	0.642653	-0.0423617	0.270729	0.648397	0.0401002	0.340332	0.621391	0.0257439	0.62181	0.952519
FBXW7	-0.0488821	0.211495	0.470427	-0.0337886	0.236097	0.635175	-0.00807765	0.773432	0.931869	-0.0247377	0.358358	0.637496	-0.065728	0.0482022	0.914388
ARL3	0.0695627	0.291299	0.558821	-0.0612332	0.234735	0.634664	-0.0532579	0.313079	0.68129	0.000343253	0.995028	0.998633	0.0736273	0.22269	0.914388
TNFSF14	0.136377	0.0951456	0.309831	-0.108933	0.079313	0.463532	-0.119037	0.0416963	0.366984	-0.172023	0.00888048	0.175306	-0.147375	0.037926	0.914388
RIPK1	0.0325633	0.348086	0.613128	0.0148364	0.617227	0.866969	-0.0241773	0.395392	0.742843	-0.033708	0.271858	0.563728	-0.0609178	0.0539114	0.914388
YIF1A	-0.139976	0.043617	0.205078	-0.0486736	0.408592	0.76213	-0.0233092	0.689588	0.897272	-0.0305814	0.618565	0.821414	-0.071093	0.315753	0.916008
ABO	0.0609238	0.714529	0.8674	0.256382	0.0464174	0.396104	0.0911505	0.497681	0.805646	0.261974	0.0396673	0.249353	0.0542295	0.719321	0.964043
WDR4	-0.00621696	0.939716	0.976333	0.137928	0.0311792	0.35986	0.137655	0.0296425	0.336691	0.124719	0.0949548	0.353312	0.130748	0.129745	0.914388
PPFIBP1	-0.0945298	0.387963	0.646685	-0.035266	0.689155	0.896633	0.0357581	0.705409	0.904299	-0.0275515	0.780565	0.905895	0.00394851	0.971782	0.996746
TMEM209	-0.128901	0.0447523	0.208213	0.0679521	0.212635	0.611999	0.0210873	0.681885	0.893779	0.0668907	0.21202	0.505778	0.00950072	0.885157	0.987924
KLHDC10	-0.0344712	0.343101	0.609016	0.0238327	0.370521	0.73885	0.0153137	0.570884	0.841603	0.0176434	0.564318	0.786769	0.0228643	0.49173	0.937537
PPP3CB	-0.0179987	0.693412	0.854824	0.0452449	0.182753	0.586284	0.0231819	0.501846	0.808127	0.0261911	0.426774	0.691759	0.0190584	0.623446	0.952519
CROCCP2	0.0713835	0.280928	0.549422	0.14867	0.00440474	0.221519	0.151803	0.000507755	0.137338	0.17607	0.000536864	0.170043	0.0731379	0.238584	0.914388
MST1P2	0.125225	0.422836	0.674488	0.292652	0.0142104	0.297099	0.0831213	0.51515	0.813379	0.14011	0.270357	0.561951	0.0508682	0.735826	0.96712
PKIG	0.00663319	0.935705	0.974121	-0.0722351	0.28026	0.668627	0.0935238	0.177653	0.563863	0.0394169	0.578448	0.795524	0.0738823	0.392836	0.926434
WDR6	0.0324537	0.401397	0.658155	0.0145843	0.65952	0.88482	0.0549401	0.0924711	0.458068	0.00760752	0.834495	0.932005	-0.0193574	0.642099	0.956101
OSBPL1A	0.0880879	0.276604	0.544928	0.0117066	0.848473	0.958845	-0.0966307	0.101946	0.4718	-0.160055	0.0172758	0.197661	-0.118184	0.128309	0.914388
LOC105376805	0.0533315	0.74024	0.881596	0.075809	0.53679	0.830815	-0.044225	0.744055	0.919395	0.122258	0.340611	0.621738	0.458347	0.00532193	0.914388
SBNO2	0.322434	0.00469848	0.0616152	0.106306	0.258853	0.651028	-0.0976426	0.239778	0.624935	-0.082559	0.356221	0.636146	-0.0153858	0.875136	0.986993
ZNF22	-0.197942	0.00865446	0.0853458	-0.0411663	0.490134	0.810694	-0.0347975	0.590126	0.85255	0.0785977	0.202068	0.495018	0.162563	0.0177305	0.914388
ZNF19	0.0320974	0.772033	0.900308	-0.0295653	0.732096	0.915443	0.0245384	0.783129	0.936805	0.172112	0.0754681	0.319425	-0.00599187	0.955025	0.996209
ZNF17	-0.134637	0.0865119	0.294329	0.0426154	0.497036	0.813251	0.0382883	0.556587	0.835252	0.0389268	0.512998	0.750577	0.0251202	0.724009	0.965826
KPTN	0.0269858	0.783564	0.905062	-0.0414679	0.611103	0.864376	-0.0102844	0.897125	0.97276	-0.0735976	0.377398	0.652857	-0.0845407	0.392135	0.926434
ZWINT	-0.0610813	0.723437	0.872987	-0.136129	0.291939	0.679775	0.0489979	0.743805	0.919261	0.0188814	0.894167	0.957201	0.0329862	0.846818	0.98228
KIF2C	0.119364	0.512858	0.740849	-0.0451077	0.783097	0.934508	-0.0544164	0.743492	0.919259	-0.0217906	0.897049	0.958657	-0.243277	0.215964	0.914388
TP53I11	0.381245	0.000753717	0.0272957	-0.0154071	0.859027	0.962655	-0.119707	0.160292	0.541862	-0.238111	0.0139964	0.187932	-0.0697531	0.525316	0.940207
INVS	-0.108977	0.0636504	0.248389	0.0746167	0.110578	0.506381	0.0440736	0.339455	0.702696	0.0113914	0.813951	0.921963	-0.0336773	0.576823	0.943377
ELP1	-0.0183399	0.700385	0.858933	0.0673808	0.0308999	0.359531	0.0667463	0.0490094	0.382224	0.0558622	0.113418	0.382888	0.0246734	0.540047	0.940671
TFG	0.0218177	0.493982	0.72838	0.0218919	0.457735	0.793014	-0.0304898	0.28548	0.66079	-0.00406647	0.889013	0.954932	0.0130741	0.692478	0.964005
LINC01521	-0.0828272	0.411946	0.665879	-0.072695	0.385612	0.74969	-0.0874176	0.332806	0.698162	0.0481383	0.589937	0.803268	-0.0947253	0.378431	0.926434
BICD1	-0.0830956	0.319331	0.586513	0.0609131	0.352683	0.724235	0.144211	0.0332645	0.349503	0.121794	0.083968	0.334736	0.115291	0.177953	0.914388
P2RX4	-0.104512	0.0336082	0.175595	-0.133694	0.000807028	0.145045	-0.0914213	0.0170352	0.283471	-0.0277213	0.488365	0.736485	-0.111526	0.0168715	0.914388
UBL7-AS1	0.0480376	0.564833	0.777148	0.0239331	0.743721	0.919854	-0.0111632	0.88185	0.967952	-0.042767	0.562549	0.785357	-0.0113789	0.904344	0.989758
DLGAP1-AS2	0.316286	0.00899151	0.0871587	-0.0127971	0.905888	0.976695	0.0490868	0.669952	0.886869	0.135813	0.275708	0.566736	-0.00882548	0.94826	0.994508
FUT8	-0.108992	0.104999	0.326982	-0.031914	0.549164	0.835711	0.0717973	0.168421	0.552913	0.102746	0.0503312	0.272644	0.0384934	0.541805	0.940671
ADORA3	-0.229284	0.108116	0.331359	-0.0313234	0.77719	0.932241	0.100864	0.359821	0.718194	-0.169389	0.164717	0.450467	0.102847	0.460579	0.932866
RASGRP3	-0.0678318	0.300405	0.568721	0.0785637	0.184217	0.587122	0.0784698	0.144154	0.524419	-0.00797817	0.889746	0.955053	0.0157911	0.817675	0.979194
ATP5MC2	-0.0412093	0.640715	0.824244	-0.069145	0.299024	0.686208	-0.112923	0.0757288	0.43034	-0.0145844	0.825605	0.928382	0.0474026	0.578844	0.943377
ZNF565	-0.186935	0.0454824	0.210077	0.0519343	0.474892	0.802764	0.0494883	0.51459	0.813193	0.143258	0.0596067	0.290895	0.0941447	0.304048	0.916008
UBAC1	0.00132062	0.978317	0.990686	-0.0648279	0.0996957	0.48877	-0.0423197	0.300803	0.672594	-0.080987	0.0516318	0.275868	0.0546419	0.240866	0.914388
C20orf194	0.0717184	0.185999	0.441476	0.0315071	0.436322	0.778955	0.0704235	0.0828665	0.443113	0.0745947	0.136602	0.41545	-0.0240798	0.61669	0.952519
ING4	0.0617127	0.190421	0.446787	0.0168075	0.658023	0.88482	-0.0152817	0.696319	0.899628	-0.00588477	0.880261	0.950767	0.0213624	0.617732	0.952519
THAP11	-0.0290608	0.562977	0.776441	-0.0213301	0.574164	0.845515	0.073068	0.0707466	0.420304	-0.00547158	0.888965	0.954932	0.100635	0.0280801	0.914388
SPRYD7	-0.0590395	0.489721	0.725395	-0.0186599	0.778385	0.933051	0.0132524	0.848299	0.959354	0.0391869	0.570615	0.789752	0.274075	0.00088799	0.914388
ADGRG6	-0.0443817	0.854077	0.9381	-0.162714	0.350896	0.7235	-0.230247	0.221983	0.608596	0.0496244	0.806624	0.919	-0.331262	0.173484	0.914388
ATP10D	0.0339144	0.605529	0.802623	0.0723331	0.145321	0.546245	0.0596384	0.247845	0.629979	0.0592448	0.283363	0.574314	-0.0574679	0.40747	0.926851
LOC101927895	0.11546	0.343673	0.609571	0.0706471	0.484045	0.808241	-0.0586433	0.583403	0.848708	0.0237205	0.833912	0.931884	-0.0173736	0.89149	0.987924
SEC14L1	0.261033	0.00109657	0.0316878	-0.0405227	0.51205	0.820359	-0.058786	0.349325	0.709997	-0.143347	0.0308843	0.234365	-0.102483	0.176419	0.914388
BSDC1	0.045943	0.070013	0.261408	0.014113	0.50903	0.818903	0.0350902	0.0803184	0.439914	-0.0222888	0.325977	0.610145	0.00045382	0.986138	0.997401
AGAP5	0.0268803	0.73772	0.880158	0.128627	0.0467598	0.396104	0.176329	0.0043524	0.195774	0.155213	0.0127698	0.183347	-0.0427189	0.587348	0.946485
ODC1	-0.0860254	0.190565	0.446787	-0.148857	0.00402351	0.214656	-0.163058	0.00373705	0.186205	-0.0966085	0.070764	0.310957	-0.00273366	0.96685	0.996746
LOC100506730	0.0858254	0.498243	0.731013	-0.0835846	0.395539	0.755128	-0.0514569	0.592207	0.853108	-0.14158	0.200169	0.492738	-0.0209296	0.867216	0.986442
CAPG	0.080001	0.294307	0.562562	-0.139318	0.0281451	0.354491	-0.090888	0.150353	0.532187	-0.0996105	0.111606	0.380168	-0.00261831	0.971375	0.996746
MYO1A	0.119317	0.561215	0.775129	0.00540317	0.974796	0.994779	0.170172	0.283516	0.657764	0.00995867	0.957565	0.983279	0.193416	0.345881	0.922493
ZNF140	-0.022406	0.727498	0.875386	0.0338523	0.532589	0.829762	0.0502783	0.380517	0.733368	0.082583	0.14526	0.42612	0.148688	0.0259413	0.914388
PQLC2	0.03774	0.589497	0.792386	0.00257885	0.965355	0.992519	0.00490912	0.929529	0.980823	0.0122343	0.821069	0.925524	-0.0318144	0.596986	0.94785
NLRP2	-0.134412	0.551493	0.768931	0.138612	0.49805	0.813852	-0.0662255	0.721855	0.912101	0.0826789	0.692999	0.861783	-0.0500893	0.848457	0.98228
NCOA4	0.155666	0.0119365	0.101281	-0.0345331	0.434386	0.778088	-0.0634416	0.195183	0.580955	-0.0804174	0.0965041	0.355408	-0.017989	0.75767	0.970774
NUDT16	0.0165995	0.760942	0.894148	-0.106699	0.0258198	0.350658	-0.04824	0.293427	0.665538	-0.0682393	0.155016	0.43938	-0.0386114	0.432668	0.929826
ABCG2	-0.320081	0.08565	0.293089	-0.0972174	0.455137	0.791705	-0.202913	0.13355	0.51296	-0.300437	0.0388264	0.24792	-0.125144	0.506238	0.938422
PPP1R18	0.614088	0.000284885	0.0178972	0.0706336	0.663355	0.886288	-0.190203	0.246114	0.629075	-0.449652	0.00778062	0.174913	-0.517318	0.018772	0.914388
MINOS1	-0.0567737	0.444595	0.693356	-0.0812508	0.139643	0.540777	-0.0872256	0.0926232	0.458333	-0.0350492	0.506434	0.74756	-0.0173753	0.77197	0.971855
POLR2C	0.0941615	0.0120911	0.101596	0.0188395	0.578769	0.847486	-0.0438749	0.159237	0.541179	-0.0263929	0.493839	0.739931	0.058363	0.148362	0.914388
M1AP	-0.0545938	0.769108	0.89897	-0.272844	0.0911626	0.474375	-0.0101827	0.9392	0.983778	-0.236692	0.162676	0.447716	-0.245285	0.177186	0.914388
ZFAND2B	0.0120921	0.838121	0.930006	-0.111096	0.0187028	0.319946	-0.022711	0.592323	0.853108	-0.105372	0.0280592	0.229664	0.0176311	0.732712	0.966846
LEO1	-0.151465	0.00392484	0.0559365	-0.0439042	0.28319	0.671647	-0.0451444	0.245962	0.629075	-0.0081991	0.846355	0.936166	-0.0279452	0.587169	0.946485
GALM	0.00744834	0.911341	0.96338	-0.1165	0.0337765	0.368545	-0.0831038	0.133162	0.512628	-0.113991	0.0433667	0.258456	-0.180212	0.00647644	0.914388
PLD4	-0.204057	0.0640152	0.249089	-0.0063821	0.93567	0.985623	0.0660212	0.4369	0.770804	-0.0177385	0.842938	0.934754	0.0574647	0.57013	0.942462
TMEM45B	0.256562	0.00898292	0.0871587	-0.0836934	0.26109	0.652248	-0.00141282	0.986315	0.996384	-0.118175	0.157213	0.441093	-0.0776085	0.463097	0.933311
NRDC	0.131381	0.0148904	0.112785	-0.0633163	0.127568	0.527461	-0.0730792	0.0833393	0.443782	-0.12605	0.00745811	0.174913	-0.101279	0.0463933	0.914388
MAP7	0.345143	5.54845e-05	0.00945423	0.00153954	0.98121	0.997129	0.0630402	0.370418	0.725992	0.0529978	0.436115	0.698724	0.090681	0.279917	0.914618
PDE4DIP	-0.0548541	0.284067	0.552352	-0.0107215	0.794543	0.938945	-0.0318325	0.406118	0.749302	-0.0194968	0.66339	0.84613	-0.0331481	0.504118	0.938422
MAGI3	0.169134	0.173697	0.425968	0.0138235	0.890497	0.972369	0.0408073	0.695891	0.899628	0.126603	0.225203	0.519074	0.14873	0.278311	0.914618
PTK7	0.0688774	0.525362	0.749856	0.147573	0.0881455	0.473159	0.176726	0.0411348	0.36599	-0.00291182	0.974313	0.990913	0.0189821	0.870066	0.98674
C4orf33	-0.0234769	0.767028	0.897989	0.060199	0.337822	0.71392	0.0417534	0.532888	0.822068	0.107039	0.106664	0.371995	0.106401	0.146725	0.914388
TSHZ2	-0.167406	0.0274573	0.158222	-0.0234644	0.719579	0.908849	-0.0151172	0.807979	0.946036	-0.0217639	0.746517	0.890311	0.0157296	0.835606	0.981966
PINK1-AS	0.00758819	0.902503	0.959235	0.105591	0.0261663	0.351561	0.0914375	0.0589491	0.401786	0.0680348	0.188915	0.478139	0.0158091	0.767445	0.971855
CENPX	-0.163435	0.0728727	0.267608	-0.210534	0.0113815	0.282826	-0.0560488	0.464389	0.788549	0.00708266	0.931083	0.971781	-0.104675	0.279666	0.914618
CDC27	-0.055026	0.168519	0.419468	-0.0156351	0.618	0.867014	-0.00980249	0.776292	0.93311	0.0387502	0.294046	0.581779	0.0106119	0.793997	0.974728
CEP97	0.0999927	0.181449	0.435862	0.000730093	0.990223	0.998758	0.0521214	0.376023	0.730424	-0.00516844	0.931345	0.971909	-0.0413574	0.572216	0.942588
C8orf59	-0.0808052	0.393918	0.65187	0.103549	0.18844	0.591879	0.124916	0.109578	0.47985	0.150919	0.0523271	0.276043	0.0862744	0.33422	0.918442
DARS	-0.155	0.001647	0.0373886	-0.0643769	0.0955161	0.482963	0.00382188	0.905069	0.975291	0.0108075	0.765776	0.899249	0.0519038	0.169703	0.914388
CHN2	-0.0769931	0.281834	0.549798	0.0225922	0.655358	0.883053	-0.043733	0.395614	0.742843	0.0442839	0.452901	0.712024	-0.0174564	0.786519	0.973208
MYEOV	0.154672	0.454915	0.69824	-0.107244	0.54729	0.835246	-0.0298797	0.877098	0.966436	0.0572297	0.777176	0.904615	0.28545	0.19125	0.914388
TMEM14B	-0.180879	0.0211603	0.136011	-0.143978	0.0240685	0.339882	-0.0959078	0.114655	0.48822	-0.0468781	0.495373	0.740706	0.106101	0.170838	0.914388
PDCD2	-0.0334577	0.428776	0.679392	-0.0090288	0.796408	0.939229	0.00164646	0.961903	0.99027	0.0711919	0.056593	0.285285	0.0500741	0.214894	0.914388
BRD2	-0.0368015	0.395897	0.652867	-0.0602599	0.117151	0.51476	0.0234635	0.494193	0.80407	0.00842127	0.804741	0.918168	0.0358303	0.387397	0.926434
LOC100506801	0.138728	0.236858	0.501405	0.218833	0.0237018	0.339882	0.12682	0.190003	0.575575	0.226836	0.0262451	0.225058	0.297644	0.0118205	0.914388
UBAC2	-0.0290417	0.349275	0.614358	-0.0230838	0.320251	0.702882	-0.0551551	0.0210072	0.300351	-0.0500286	0.0460451	0.264049	-0.0123705	0.676752	0.961528
GSKIP	-0.178112	0.0306322	0.1676	-0.0512358	0.463727	0.796371	-0.0960065	0.198319	0.585122	0.0506757	0.482221	0.73263	0.106749	0.197706	0.914388
TCF12	-0.0776049	0.310461	0.578409	0.0895964	0.13228	0.533587	0.0354599	0.490918	0.802754	0.0668128	0.24046	0.53265	0.0230108	0.72064	0.964576
CLPTM1L	-0.049654	0.418242	0.670191	-0.122461	0.0102504	0.273744	0.0077967	0.866617	0.963767	-0.0568254	0.242718	0.535425	-0.000719956	0.990175	0.998629
GHDC	0.0173831	0.770143	0.899658	-0.0223222	0.683926	0.894277	0.0207828	0.700928	0.902557	0.00159987	0.97659	0.991304	-0.0648219	0.328053	0.916008
PLPP5	0.104313	0.153941	0.400143	0.0883715	0.117424	0.515066	0.197672	0.000106452	0.0825007	0.109828	0.043816	0.259633	0.0526196	0.40605	0.926851
NRBF2	0.253224	0.00141259	0.0350823	-0.0349407	0.575188	0.845812	-0.0776787	0.202997	0.589659	-0.144839	0.0440464	0.25983	-0.0609151	0.434302	0.929826
S1PR5	-0.416338	3.99909e-05	0.00907481	0.11786	0.166453	0.568703	0.0843191	0.340026	0.702696	0.17795	0.0571473	0.286669	-0.0872286	0.392985	0.926434
TCF7L2	0.000237683	0.997343	0.998715	-0.15037	0.0099651	0.271128	-0.13011	0.0186482	0.290812	-0.0402018	0.43155	0.694994	-0.112219	0.0800696	0.914388
MRPL36	-0.104283	0.317874	0.585259	-0.153494	0.0589726	0.423382	-0.0471685	0.552955	0.834049	0.0382378	0.670104	0.849845	0.107202	0.295564	0.916008
MRPL38	-0.0627559	0.356612	0.621182	0.0166385	0.755384	0.924395	0.0267046	0.602072	0.857809	0.044624	0.407673	0.67753	-0.00758695	0.909363	0.989758
MRPL41	-0.138263	0.242687	0.508478	-0.167959	0.0584735	0.42323	-0.157418	0.0792172	0.438368	-0.108941	0.237467	0.529664	0.035972	0.734993	0.966976
MRPS6	0.0409618	0.510174	0.739323	-0.0206235	0.654819	0.88281	-0.0112439	0.810326	0.946425	0.0490964	0.317424	0.60211	0.0474793	0.393861	0.926434
ASPH	0.0456569	0.541102	0.761263	-0.0270878	0.662356	0.885803	-0.0785541	0.233876	0.619359	-0.0955068	0.152191	0.435443	-0.0564059	0.486679	0.936588
PRKCQ	-0.160755	0.0036314	0.0534796	0.0874009	0.0574439	0.42096	0.0348296	0.45214	0.779945	0.0471162	0.322946	0.607611	0.0287932	0.570611	0.942462
NPIPB4	0.0211603	0.866311	0.942718	0.169651	0.0786915	0.462319	0.225221	0.0108238	0.252516	0.162814	0.089178	0.343196	0.00313473	0.979308	0.996746
KIFC3	-0.0694118	0.461328	0.70389	0.0862594	0.29885	0.686208	0.0470304	0.607124	0.861033	0.0941934	0.277414	0.568077	0.0372718	0.707612	0.964005
MON2	0.015047	0.808491	0.916546	0.0971185	0.0364547	0.377191	0.0539368	0.266338	0.644757	0.0525867	0.270164	0.561871	0.0212475	0.733313	0.966846
R3HDM2	0.0623016	0.0498645	0.219063	0.0284967	0.255109	0.648147	-0.00257027	0.919627	0.978447	-0.027684	0.291283	0.579929	-0.0278153	0.326777	0.916008
DAPK2	0.264908	0.00663882	0.0741209	0.0514183	0.476714	0.80359	-0.038991	0.585912	0.850133	-0.239867	0.00191483	0.170043	-0.0678366	0.448903	0.929931
XPO7	-0.00562403	0.877806	0.948113	-0.00250538	0.932044	0.984548	-0.0396593	0.222156	0.608596	-0.0628464	0.0587091	0.290578	-0.0303224	0.39126	0.926434
TGIF1	-0.00541957	0.906995	0.961149	-0.000596881	0.986459	0.998169	0.0351292	0.304913	0.675665	0.0169488	0.66301	0.845957	0.062008	0.137979	0.914388
CRNKL1	0.0286441	0.437405	0.687286	-0.00624279	0.838174	0.956418	-0.0603781	0.03487	0.353636	-0.0550907	0.0728746	0.315799	-0.0308424	0.387951	0.926434
FUOM	-0.0626996	0.649689	0.830682	-0.0196847	0.853893	0.961038	-0.104952	0.338878	0.702696	0.136749	0.232324	0.525042	0.160976	0.251927	0.914388
IL16	0.0833662	0.0123528	0.102949	0.0192574	0.440199	0.780915	-0.0213155	0.383137	0.735481	-0.0603496	0.020036	0.206383	-0.0218648	0.494069	0.938252
CARHSP1	0.0641862	0.355301	0.619647	-0.106251	0.0367418	0.377375	-0.0340537	0.503241	0.808281	-0.133588	0.0100748	0.178684	-0.0162141	0.792064	0.974347
ASNS	0.121147	0.610084	0.806197	0.262203	0.16559	0.56751	0.321866	0.128896	0.508085	0.0557227	0.774373	0.903479	-0.00204698	0.996893	0.999902
IL1RL1	-0.0548611	0.747634	0.885606	0.250744	0.058359	0.422843	0.260364	0.051674	0.390295	0.065691	0.632814	0.829738	-0.0494031	0.742634	0.96898
IL18R1	0.268835	0.01772	0.12442	0.038394	0.636226	0.875744	-0.00121096	0.987574	0.996704	-0.0799395	0.366361	0.643957	-0.0513203	0.592058	0.946789
RBL2	0.0132996	0.814025	0.917533	0.0765546	0.053148	0.409503	0.0163127	0.6538	0.880396	0.0147402	0.704288	0.867534	0.0182412	0.721103	0.964777
RNASEH1	-0.0644349	0.111245	0.336673	0.00417141	0.886038	0.971911	-0.0216253	0.472396	0.793436	-0.00180176	0.95748	0.983279	-0.00844616	0.826081	0.980817
CTSH	0.0585908	0.255396	0.523076	-0.0953655	0.0240638	0.339882	-0.0709116	0.107548	0.478422	-0.0307981	0.477823	0.729381	0.0258711	0.624512	0.952627
ADSL	-0.0579186	0.33653	0.603124	-0.0049597	0.90847	0.977186	-0.0572905	0.193185	0.578404	-0.00759075	0.870623	0.94693	0.0357981	0.49399	0.938252
NFIL3	0.260148	0.00531063	0.0658088	-0.0483152	0.50618	0.818044	-0.144853	0.0436097	0.371215	-0.199149	0.0257991	0.223954	-0.0959601	0.299669	0.916008
NDUFV1	-0.118371	0.0667783	0.254865	-0.0424471	0.356482	0.727847	0.0235915	0.627416	0.870813	-0.00477052	0.922569	0.967929	-0.0248633	0.683169	0.962355
CADM1	-0.00353368	0.981394	0.992068	0.0512948	0.6352	0.875203	-0.0338293	0.771401	0.931434	-0.0490006	0.681875	0.856416	-0.0385565	0.784457	0.973208
TMEM272	0.307548	0.00633796	0.0719296	0.163985	0.0581293	0.422633	0.113519	0.174281	0.561532	-0.000650631	0.994706	0.998633	-0.0393985	0.719956	0.964245
UNKL	0.190233	0.000396902	0.0207836	0.0425768	0.338451	0.714	0.0479482	0.26505	0.644169	-0.019479	0.664002	0.846288	-0.0401841	0.438696	0.929826
LINC01355	-0.013575	0.886497	0.952494	0.105666	0.193681	0.596065	0.166011	0.0343746	0.353409	0.139971	0.0704856	0.310186	0.085533	0.416595	0.928081
TMBIM6	0.103176	0.010441	0.0946707	-0.0360253	0.26273	0.653646	-0.0481092	0.120992	0.496293	-0.0741542	0.0371115	0.245215	-0.0394177	0.335808	0.918442
MYB	-0.0886036	0.329304	0.595057	0.0284114	0.663692	0.886652	0.0674943	0.307658	0.677865	-0.0222916	0.73858	0.887513	0.0799273	0.377088	0.926434
CXCR2	0.281366	0.00431885	0.0587595	-0.0643878	0.394475	0.754898	-0.12367	0.104479	0.474338	-0.224163	0.00860529	0.175306	-0.132232	0.148148	0.914388
PLA2G7	0.19171	0.0118038	0.100799	0.12744	0.067248	0.44016	0.086968	0.198174	0.585045	0.0584634	0.381841	0.656475	0.183474	0.0256665	0.914388
CREM	0.00358664	0.959309	0.984402	0.0335561	0.543372	0.834	-0.0437324	0.461352	0.786884	0.0631595	0.28293	0.573689	0.0783926	0.226286	0.914388
PLA2G6	0.0763041	0.113531	0.339961	0.114943	0.00270481	0.1986	0.129145	0.00101795	0.155716	0.0510942	0.250294	0.54297	-0.0486868	0.289422	0.914618
ZNF436-AS1	-0.00197596	0.988219	0.994436	0.156657	0.147365	0.548045	0.0710171	0.497171	0.805424	0.0118588	0.908055	0.962519	0.108375	0.398994	0.926434
HACE1	-0.153787	0.101212	0.320549	0.12509	0.0703366	0.445105	0.0509283	0.505286	0.809203	0.127774	0.0746979	0.318149	-0.0131446	0.882102	0.987678
TOB1	1.25975e-05	0.99972	0.999993	0.0109235	0.751608	0.923126	-0.0346825	0.273005	0.650218	-0.0762434	0.0144117	0.189182	0.0581884	0.113314	0.914388
TRA2B	-0.088048	0.0391428	0.19222	0.0109885	0.719481	0.908849	0.00768479	0.798597	0.942558	0.0889788	0.00397267	0.170043	0.0559832	0.147959	0.914388
KIAA0586	-0.0560141	0.329709	0.595436	0.0854548	0.0910778	0.474375	0.0534497	0.229463	0.614325	0.0447465	0.353762	0.633306	-0.0333572	0.592901	0.947112
ELOA-AS1	0.0386151	0.657746	0.835469	0.0600375	0.456099	0.792302	0.0519151	0.500779	0.807552	-0.00333019	0.968479	0.98809	0.00585117	0.946943	0.994334
FAM98A	-0.120059	0.0292918	0.164051	0.00268126	0.948795	0.989039	0.00175948	0.965799	0.990607	0.0236621	0.581991	0.798651	-0.028622	0.567159	0.942462
EPHA4	-0.147428	0.0825602	0.287317	0.0147568	0.80781	0.942445	0.0154805	0.800672	0.943766	-0.0260306	0.670841	0.850241	-0.0141868	0.849646	0.98228
RABL2A	0.00529047	0.920873	0.967812	0.0663437	0.103997	0.495189	0.10484	0.0120345	0.258935	0.0347128	0.454701	0.712681	0.0231531	0.661329	0.959163
SMUG1	0.027343	0.624049	0.815841	-0.0503515	0.232725	0.63333	-0.0340219	0.438562	0.772166	-0.0491892	0.257413	0.550311	-0.0645764	0.225005	0.914388
CAMK2D	-0.17932	0.00325628	0.0510406	0.0655385	0.171771	0.574014	0.0135105	0.793235	0.940083	0.116368	0.0259029	0.223991	0.00551728	0.929528	0.991846
CCRL2	0.0432295	0.611004	0.807025	-0.0533473	0.491987	0.810792	-0.101971	0.170004	0.555873	-0.0808211	0.261379	0.554509	-0.0308073	0.706391	0.964005
SYNRG	-0.106092	0.511568	0.740282	-0.127988	0.38648	0.750245	0.0212912	0.889503	0.970878	-0.0291155	0.852957	0.938607	-0.330582	0.0890747	0.914388
LOC100129940	0.0724709	0.735193	0.878627	0.0338464	0.859687	0.962679	-0.134821	0.505365	0.809203	0.114455	0.56004	0.783329	-0.0594549	0.793582	0.974662
PIGX	0.0278349	0.614871	0.8098	-0.0748212	0.0759886	0.459122	-0.0282552	0.510512	0.812282	-0.0789569	0.0782796	0.324193	-0.02388	0.636256	0.955835
C1orf56	0.103417	0.377925	0.637835	-0.0346566	0.720542	0.909899	-0.104761	0.262131	0.64249	0.0536902	0.604618	0.813263	0.210844	0.0675323	0.914388
TIPIN	-0.147953	0.199336	0.456771	0.0450589	0.634305	0.875153	0.196887	0.0540502	0.391223	0.227286	0.0289291	0.230276	0.0653695	0.58762	0.946485
SSH3	0.211612	0.000612825	0.024764	0.0180423	0.717098	0.908559	-0.00136132	0.978651	0.994697	-0.0806845	0.124885	0.399799	-0.0480567	0.410445	0.92771
TMEM160	-0.038384	0.797867	0.911896	0.0346958	0.794631	0.938945	0.0706606	0.552093	0.83368	0.0757059	0.532004	0.763574	0.0617415	0.672445	0.96034
BTG3	-0.314594	0.00352604	0.0526021	-0.0287033	0.744243	0.920016	-0.00139402	0.988365	0.996834	0.120294	0.178033	0.464813	-0.0857312	0.408771	0.927403
EHD1	0.0839913	0.19302	0.449617	-0.0496647	0.347813	0.72035	-0.109118	0.0407537	0.364787	-0.130825	0.0167008	0.195027	-0.105886	0.115519	0.914388
HNRNPA0	-0.0476946	0.223226	0.483844	0.00408862	0.902293	0.975433	-0.0536891	0.100413	0.469453	-0.049259	0.153434	0.437223	-0.0222992	0.574904	0.943097
GPR75	0.0907079	0.570837	0.78128	0.274284	0.0289709	0.354491	0.14641	0.25129	0.632781	0.139832	0.251049	0.543501	-0.0402277	0.796219	0.975123
TADA3	0.0730332	0.131309	0.366931	-0.0416745	0.287932	0.677092	-0.0475997	0.225466	0.611069	-0.0752582	0.0559457	0.284145	-0.0398701	0.384821	0.926434
AP3M2	-0.0488967	0.382506	0.642179	0.0388989	0.414432	0.766443	0.112127	0.0174276	0.285144	0.0563034	0.249118	0.541516	0.0405041	0.423148	0.928494
KDELR1	0.0152789	0.763061	0.895185	-0.0927995	0.0276779	0.354224	-0.0629069	0.124772	0.50211	-0.0647185	0.131906	0.409496	-0.0565231	0.282611	0.914618
MORF4L1	0.0128664	0.659337	0.836332	-0.0434536	0.090846	0.474375	-0.0483581	0.0514112	0.390174	-0.0216505	0.414313	0.683595	0.0287463	0.336836	0.918442
SENP6	0.0663344	0.222197	0.482906	0.0513213	0.253728	0.647253	0.00233215	0.959942	0.989873	0.0250793	0.583814	0.799846	0.0274325	0.637267	0.955969
HERC4	0.110454	0.0525827	0.225508	0.031781	0.461368	0.795027	0.00498989	0.9038	0.975069	0.0122063	0.779022	0.904953	-0.00136925	0.979299	0.996746
SNAP29	-0.0296918	0.370156	0.629979	-0.0725284	0.0107602	0.279941	-0.0881752	0.00141298	0.163393	-0.0578893	0.0474782	0.268074	-0.0673465	0.0400736	0.914388
CNOT8	0.0607618	0.0647427	0.250519	-0.0128134	0.649782	0.881683	-0.00181855	0.948583	0.986376	-0.00339777	0.906758	0.961959	0.0350571	0.33902	0.919253
CEBPA	0.151277	0.0316471	0.170755	-0.119785	0.042048	0.388658	-0.147327	0.0140257	0.271213	-0.16414	0.00747071	0.174913	-0.0542648	0.450048	0.930398
B4GALT6	-0.330629	0.00936233	0.0893057	0.0538633	0.602488	0.860382	-0.0586512	0.590503	0.852607	-0.0570233	0.604189	0.812843	-0.180353	0.154256	0.914388
CASP5	0.140882	0.321931	0.589736	-0.16249	0.181712	0.584951	-0.0634791	0.569845	0.84115	-0.241423	0.0492853	0.271498	-0.169954	0.173528	0.914388
RUNX3	-0.225545	0.000238001	0.0170278	0.0525452	0.290777	0.678556	0.0447742	0.397639	0.74385	0.0602396	0.269476	0.561031	-0.0183188	0.764341	0.971855
CASP3	-0.149659	0.0271723	0.157238	-0.0336649	0.539708	0.832054	-0.0260502	0.661106	0.882668	0.075312	0.165004	0.450785	0.0627445	0.336284	0.918442
CNKSR1	0.285619	0.0299169	0.16533	0.182034	0.129871	0.530331	0.166079	0.151578	0.532906	0.0311582	0.77791	0.904785	0.145789	0.295076	0.915939
RCAN3AS	-0.117967	0.500209	0.731873	0.169631	0.183432	0.586656	0.245108	0.0649968	0.411192	0.182311	0.202379	0.495018	0.314351	0.0733778	0.914388
NEK6	0.0525448	0.483624	0.721136	0.0117139	0.841618	0.956705	-0.0346894	0.562232	0.837774	-0.0864674	0.161353	0.445491	-0.073763	0.255579	0.914388
ANKMY1	-0.0780984	0.156431	0.403752	0.086164	0.0362336	0.376896	0.111436	0.00721321	0.22525	0.0562236	0.222095	0.515574	0.0404889	0.407691	0.926851
ABHD10	-0.106244	0.0589188	0.239205	0.031307	0.540225	0.832431	0.067058	0.162735	0.544935	0.113339	0.0177605	0.199335	0.15782	0.0115434	0.914388
SLC35C2	0.0141813	0.70938	0.864263	0.00353608	0.908282	0.977186	0.0443183	0.15756	0.539176	0.0408662	0.205135	0.498522	-0.0205493	0.60127	0.949088
NRF1	0.0302819	0.356759	0.621182	0.00680042	0.81595	0.94606	-0.0149732	0.591105	0.852857	-0.0210247	0.466004	0.721484	-0.0188736	0.560765	0.942462
POLR2I	-0.170022	0.168856	0.419766	-0.179895	0.0392734	0.38329	-0.139512	0.122973	0.499711	-0.132278	0.15253	0.435904	0.0856558	0.426749	0.929047
RSRP1	0.158906	0.0388771	0.191188	0.116616	0.0383358	0.381283	0.0935616	0.1113	0.48281	0.0115239	0.850995	0.937943	0.0210639	0.780755	0.972769
TBC1D15	-0.0184874	0.722388	0.87223	0.0344489	0.506423	0.818067	-0.0303877	0.561263	0.837654	0.0494333	0.326458	0.610714	0.0877262	0.172813	0.914388
TSC1	0.141442	0.00112044	0.0318421	0.0879185	0.0101172	0.27243	0.0736328	0.0269712	0.323046	0.0593379	0.0782752	0.324193	-0.0156074	0.706544	0.964005
VPS52	-0.103738	0.707963	0.863073	0.0141386	0.960493	0.990999	0.0217958	0.936315	0.982781	0.0524188	0.838952	0.932925	-0.203828	0.497444	0.938422
PDXDC1	0.0187898	0.760538	0.89389	0.0991624	0.0202855	0.326052	0.0987009	0.0235476	0.308579	0.0618811	0.196643	0.488575	-0.00825402	0.884148	0.987924
ABLIM1	-0.100765	0.0756085	0.273513	0.0813927	0.0710316	0.446652	0.0636542	0.150622	0.532216	0.0478981	0.31629	0.601615	0.0657443	0.166387	0.914388
VPS50	-0.0520768	0.416372	0.668764	0.0872551	0.118013	0.516108	0.0901985	0.0709937	0.420692	0.17345	0.0011826	0.170043	0.102616	0.0944777	0.914388
MRPL52	0.0296558	0.675006	0.844444	-0.0150464	0.772104	0.930519	0.0659414	0.186765	0.571573	0.0606546	0.261314	0.554456	0.0681259	0.267341	0.914388
IL21R	-0.0578722	0.361897	0.624814	0.07247	0.125471	0.524905	0.079016	0.104913	0.474893	0.11496	0.0241848	0.218912	0.0113627	0.839148	0.981966
AIMP1	-0.150682	0.0189294	0.127885	-0.0097322	0.845026	0.958055	0.0555276	0.239991	0.62524	0.106392	0.0355809	0.241775	0.0600338	0.312477	0.916008
MRVI1	0.265213	0.00994834	0.0926469	-0.0261248	0.740512	0.918733	-0.106391	0.205988	0.592075	-0.228886	0.0154847	0.192341	-0.11266	0.268271	0.914388
TARS2	-0.0550283	0.255356	0.523071	-0.00749965	0.844743	0.957994	0.0194521	0.634131	0.87298	0.022027	0.592134	0.804913	-0.00690605	0.889939	0.987924
SLFN5	-0.22298	6.52366e-05	0.0101066	0.0060655	0.891876	0.97273	0.0117951	0.810305	0.946425	0.0589514	0.227939	0.521047	0.0106742	0.849426	0.98228
LRRC7	0.228045	0.468078	0.709545	0.167579	0.547873	0.835246	-0.110798	0.6796	0.892553	-0.0989671	0.716306	0.874205	0.00616315	0.994929	0.999197
KRT10	-0.0298657	0.803783	0.914477	-0.063786	0.578751	0.847486	-0.179617	0.0804636	0.440016	0.0445294	0.671505	0.850568	0.0630062	0.611226	0.952519
ITGA2B	-0.0074874	0.962282	0.984982	-0.125506	0.32445	0.705534	-0.346791	0.00587924	0.219278	-0.271642	0.0352416	0.241375	-0.341242	0.0271784	0.914388
FCAR	0.298337	0.0995794	0.317505	0.0178821	0.899575	0.974575	-0.0346199	0.805089	0.945042	-0.152717	0.330365	0.613382	-0.107362	0.568686	0.942462
MBNL1	-0.0980584	0.112553	0.338619	0.015887	0.763976	0.927052	-0.00932597	0.873783	0.965181	0.0486899	0.353686	0.633261	0.0569729	0.379704	0.926434
KIF5C	-0.077765	0.447566	0.694855	0.169958	0.0467318	0.396104	0.0564851	0.495705	0.804253	0.0394171	0.639123	0.832188	0.0924659	0.319635	0.916008
STOX1	0.142689	0.447286	0.694796	0.234956	0.118382	0.516974	-0.118004	0.43676	0.770804	0.242955	0.147381	0.429612	0.531834	0.00181032	0.914388
TBC1D17	0.0749914	0.123042	0.355107	-0.0184334	0.680114	0.892565	0.0114103	0.788136	0.938733	-0.0372299	0.393283	0.664993	-0.00854484	0.857247	0.983297
DYNC2H1	-0.133922	0.186654	0.442444	0.100002	0.266345	0.656562	0.143549	0.0963043	0.463021	-0.0184551	0.830466	0.93023	0.113859	0.283148	0.914618
CTSE	-0.26185	0.157228	0.405146	-0.176887	0.276083	0.666137	-0.589277	0.000106122	0.0825007	-0.446255	0.0051417	0.171865	0.0576081	0.790258	0.973697
NFATC1	-0.0334886	0.479169	0.718024	-0.047163	0.200274	0.601083	-0.004504	0.907032	0.975291	-0.0615365	0.128802	0.405624	-0.0309032	0.522052	0.940207
LOC101928324	0.225831	0.018809	0.12751	0.151336	0.0514993	0.406792	0.129002	0.081333	0.441936	0.192001	0.0127391	0.183347	0.0936582	0.310445	0.916008
SEMA4F	-0.0977367	0.216754	0.476584	0.126681	0.0842471	0.467105	0.166928	0.00999437	0.246241	0.0851609	0.226069	0.519733	0.10338	0.182198	0.914388
ZNF138	-0.139823	0.160156	0.408635	-0.0243226	0.768294	0.929121	0.0607736	0.48077	0.797932	0.0237492	0.771417	0.902167	0.076025	0.428671	0.929385
AZI2	-0.0289118	0.665112	0.839563	-0.041432	0.396426	0.755302	-0.0733332	0.152504	0.534165	0.0516127	0.301976	0.589828	0.0458337	0.471472	0.933344
THADA	0.0330551	0.367046	0.628497	-0.00661743	0.829498	0.952096	0.00990836	0.74305	0.919259	-0.00506383	0.877574	0.949624	0.00770217	0.829714	0.981188
LOC101928728	-0.0206153	0.928896	0.971928	0.0680965	0.761813	0.926682	-0.183237	0.360705	0.718681	0.060943	0.75204	0.893301	0.18627	0.467676	0.933311
C2orf81	0.004361	0.970728	0.98802	-0.0530523	0.574609	0.845515	0.092872	0.333543	0.698858	0.0602114	0.528116	0.761307	-0.123331	0.291354	0.914618
PHYH	-0.101039	0.112351	0.33846	-0.0624793	0.236053	0.635175	-0.0425349	0.451261	0.77928	0.0170431	0.776438	0.904458	0.0901579	0.205873	0.914388
AFAP1L2	-0.0269075	0.749456	0.886852	0.0898156	0.193877	0.596276	-0.00296222	0.967826	0.99116	0.0847069	0.264018	0.556439	0.0953202	0.256837	0.914388
DCLRE1C	-0.0728504	0.0329711	0.173844	-0.0799589	0.00463804	0.221753	-0.0380331	0.117542	0.492951	-0.0146789	0.570921	0.789958	-0.0155752	0.611381	0.952519
ROBO3	-0.145122	0.154799	0.401066	0.0440377	0.565212	0.840903	0.137911	0.0700525	0.419228	0.121522	0.151816	0.435196	-0.0247435	0.794697	0.974912
DTNB	0.024095	0.635725	0.821534	-0.00166753	0.97119	0.993874	-0.00222155	0.955383	0.987738	-0.00925125	0.828462	0.929089	-0.00968407	0.853761	0.983254
MAP3K9	0.0274549	0.709537	0.864377	0.0781381	0.247478	0.642653	0.0598968	0.344923	0.706738	0.0673907	0.285733	0.576392	0.0273058	0.714566	0.964005
CALD1	-0.00965356	0.948093	0.980241	-0.0383702	0.777058	0.932241	-0.314529	0.0120426	0.258935	-0.085392	0.487808	0.736334	0.00412897	0.982703	0.996746
ACTG1P20	-0.070294	0.56243	0.776183	-0.0566841	0.55861	0.839434	-0.0717303	0.526059	0.819258	0.0653684	0.553383	0.778921	-0.022973	0.851927	0.982498
TOM1	0.228756	0.00267642	0.0470167	-0.0556767	0.352908	0.724275	-0.0725005	0.227578	0.612251	-0.140261	0.0248055	0.21993	-0.101897	0.162996	0.914388
AGBL3	-0.180911	0.263683	0.531733	0.242076	0.0523426	0.407986	0.382506	0.00445073	0.196256	0.0800592	0.559964	0.783329	0.139071	0.394653	0.926434
WDR27	0.0364996	0.675353	0.844575	0.105604	0.144685	0.546245	0.208102	0.00263276	0.179717	0.150579	0.0507498	0.274116	0.125932	0.141456	0.914388
BIRC5	-0.134875	0.521571	0.747236	-0.138346	0.41724	0.768063	-0.0667918	0.707888	0.905476	-0.250011	0.156777	0.441093	-0.0198711	0.929352	0.991846
RGS14	0.209468	0.000174179	0.0151635	-0.0158319	0.725962	0.912708	-0.0136776	0.773959	0.932061	-0.0830576	0.0938386	0.351795	-0.0223899	0.684003	0.962436
GAS2L1	0.207074	0.0290209	0.163265	-0.0528981	0.53868	0.831368	-0.0807717	0.328832	0.694792	-0.0376962	0.648214	0.838042	-0.0422601	0.68987	0.964005
RBM12	-0.0114318	0.76774	0.898363	0.0219357	0.50907	0.818903	-0.00399539	0.895724	0.97276	0.020193	0.508512	0.748791	0.0122177	0.763471	0.971855
CD200	-0.0906502	0.388318	0.646685	0.0243214	0.758539	0.925764	0.119746	0.125593	0.503773	-0.0103638	0.896952	0.958627	0.136749	0.154712	0.914388
TAF6L	-0.0636511	0.362527	0.624866	0.0350588	0.553733	0.837163	0.0719786	0.207905	0.594697	-0.00494195	0.939906	0.974308	0.0827144	0.252415	0.914388
MYL12A	0.00477307	0.931331	0.972743	-0.0984442	0.0189398	0.321211	-0.103484	0.00924236	0.242219	-0.0504378	0.248012	0.540304	0.000955161	0.98479	0.997146
IVNS1ABP	0.176197	0.00466408	0.0615568	0.0542395	0.234627	0.634551	-0.0233062	0.604231	0.859562	-0.0328496	0.509991	0.749138	-0.0297479	0.62489	0.95272
POLR3C	-0.0386673	0.32667	0.592868	1.26057e-05	0.999604	0.999773	-0.0140151	0.651882	0.879604	-0.0107132	0.760295	0.89697	-0.0203163	0.574925	0.943097
POLR3F	-0.0171015	0.828066	0.925202	0.0617026	0.301193	0.687592	0.0651275	0.260496	0.640562	0.129219	0.0222484	0.213297	0.0879525	0.20991	0.914388
ARID3B	0.141039	0.00381812	0.0550506	-0.00845815	0.83429	0.954727	-0.0456101	0.26112	0.641144	-0.104573	0.011405	0.180127	-0.0749056	0.133963	0.914388
GRAMD4	0.0880235	0.0334828	0.175356	0.091727	0.0139843	0.295583	0.0278557	0.416859	0.757182	0.0408454	0.2526	0.544984	0.0108796	0.809964	0.977932
FRMD4B	0.16851	0.0251463	0.150713	-0.0707239	0.193692	0.596065	-0.0850971	0.098058	0.465169	-0.0788225	0.174102	0.460378	-0.0998881	0.115533	0.914388
C15orf40	-0.06603	0.25646	0.524395	0.0243398	0.605188	0.860915	0.0519335	0.242482	0.626535	0.0854418	0.056155	0.284513	0.0783105	0.155206	0.914388
SLC12A9	0.23616	0.000146094	0.0143097	-0.0396551	0.466598	0.798207	-0.00721959	0.894712	0.972574	-0.12515	0.0391592	0.248266	-0.0824669	0.203397	0.914388
RXRB	0.290939	0.0562356	0.232935	0.0828747	0.571025	0.844095	-0.0438743	0.752936	0.922681	0.210712	0.173133	0.459275	0.229479	0.174848	0.914388
HAVCR1	-0.140792	0.443923	0.69324	0.198232	0.183288	0.58648	0.131756	0.363153	0.71989	0.184213	0.236168	0.528091	0.0478257	0.778741	0.972769
C12orf57	-0.227743	0.0409895	0.197898	-0.131067	0.0933199	0.47941	-0.012678	0.866477	0.963767	-0.0157966	0.844645	0.935424	0.0770834	0.420927	0.928494
PISD	0.294124	1.28253e-05	0.00595327	0.00387237	0.939781	0.986182	-0.0311029	0.555525	0.834739	-0.0935631	0.108195	0.374598	-0.0585569	0.355169	0.922555
EYA3	0.0640442	0.100873	0.319778	0.0816797	0.00698145	0.238635	0.0154242	0.608156	0.861491	0.0305099	0.296858	0.584557	0.00727559	0.855512	0.983286
TOR1AIP2	0.0774463	0.0593847	0.239879	-0.0135136	0.676556	0.891551	-0.0714946	0.0261536	0.319783	-0.111246	0.0027634	0.170043	-0.0782133	0.067091	0.914388
DTNA	0.145625	0.462489	0.704879	0.179295	0.295508	0.682765	0.20424	0.240175	0.62524	0.0739048	0.682789	0.857034	0.289375	0.189684	0.914388
SEC22C	-0.0818129	0.0640467	0.249115	0.00125965	0.972986	0.994218	0.0609385	0.0853338	0.445932	0.0816901	0.0433149	0.258456	-0.0295784	0.492691	0.938252
C7orf50	-0.203378	0.0180321	0.125479	-0.139789	0.0322937	0.363555	-0.0717579	0.250517	0.632255	-0.0695442	0.319532	0.604025	-0.0408975	0.621538	0.952519
SNHG3	-0.0887575	0.127906	0.362378	-0.0562479	0.232402	0.633112	0.0278259	0.532007	0.821797	-0.0143358	0.76282	0.898182	-0.0301895	0.546368	0.940671
INTS10	-0.0167464	0.61167	0.80717	0.0196563	0.44497	0.78556	0.0104478	0.678346	0.892171	0.0310426	0.226311	0.519898	0.0321226	0.28887	0.914618
KIF27	0.312134	0.00181218	0.0395577	0.0554871	0.461605	0.795139	-0.00171782	0.981479	0.99504	-0.0353016	0.657574	0.842905	-0.0447258	0.615935	0.952519
LMBRD1	0.141765	0.00961358	0.0909456	0.0175639	0.671269	0.889484	-0.0309639	0.488227	0.801783	-0.0313755	0.494089	0.740097	0.0435841	0.409555	0.927604
C12orf4	-0.0727775	0.365699	0.627285	0.0683143	0.316636	0.700329	0.0400676	0.540352	0.826141	0.18925	0.00326658	0.170043	0.0208524	0.788161	0.97368
GTF2H4	-0.116133	0.489275	0.7249	0.0694705	0.651174	0.881953	0.0876478	0.490678	0.802754	0.0867362	0.567849	0.788387	0.24744	0.194737	0.914388
KPNA2	-0.0960169	0.165339	0.415008	-0.0258255	0.628782	0.872177	-0.0825092	0.140229	0.522103	-0.0104953	0.840502	0.933599	-0.092966	0.115829	0.914388
B3GALNT1	0.165759	0.349232	0.614358	0.298599	0.0314543	0.360047	0.179517	0.208549	0.595205	0.075028	0.619645	0.82198	0.00243835	0.987383	0.997813
ICAM3	0.170161	0.0538071	0.227588	-0.0952115	0.168311	0.570072	-0.0948108	0.156794	0.538235	-0.186391	0.00888837	0.175306	-0.101948	0.222989	0.914388
APOBEC3C	-0.231094	0.00370774	0.0539111	-0.126025	0.0391604	0.382997	-0.0844174	0.139483	0.521095	-0.0511104	0.394751	0.66566	-0.108911	0.152322	0.914388
BAG6	0.412828	0.00833263	0.0845709	0.0209884	0.862989	0.964041	-0.108288	0.377655	0.730967	-0.159789	0.206702	0.500197	-0.0457865	0.754197	0.970081
PTBP3	0.100244	0.0824195	0.286935	-0.0035108	0.935379	0.985623	-0.0713172	0.106687	0.477259	-0.0578525	0.234914	0.526768	-0.0369946	0.527132	0.940207
ITPA	-0.0161503	0.829775	0.92605	0.0366416	0.50384	0.817896	0.0720078	0.182983	0.568717	0.0749131	0.207242	0.500626	0.0295019	0.662538	0.959537
KIF13A	0.195969	0.0165527	0.119775	-0.0267223	0.670152	0.889363	-0.109504	0.0733813	0.424517	-0.178404	0.00673477	0.174913	-0.123877	0.0989867	0.914388
MIR4420	0.21948	0.278064	0.546474	0.271631	0.120105	0.519296	0.14	0.40698	0.749302	0.150087	0.455578	0.713479	0.0484378	0.813871	0.978637
DGLUCY	0.221028	5.64776e-05	0.00945423	-0.000327411	0.993881	0.998952	0.0102092	0.803857	0.944574	-0.0539741	0.218744	0.512241	-0.059026	0.230128	0.914388
ARMT1	-0.0107166	0.871658	0.945318	0.0237838	0.647557	0.880856	-0.0729258	0.195182	0.580955	0.0408854	0.448011	0.708272	0.0360021	0.590583	0.946789
THBS4	-0.222696	0.300978	0.569222	0.0610008	0.685727	0.894854	0.245013	0.117889	0.493217	-0.010992	0.945556	0.977677	0.128552	0.496179	0.938422
HTR3A	-0.250503	0.265974	0.534389	0.193309	0.295094	0.682112	0.225618	0.238025	0.624797	0.16038	0.410471	0.680059	0.275972	0.235757	0.914388
GGA3	0.100182	0.00848486	0.0847921	0.0477759	0.0909454	0.474375	0.0160035	0.577616	0.845317	-0.0208216	0.465648	0.721362	-0.072818	0.0402661	0.914388
MYO6	-0.366057	0.000201912	0.0164454	0.0325981	0.718685	0.908849	-0.0356065	0.687574	0.896239	-0.0152187	0.875501	0.949102	-0.113396	0.33478	0.918442
NR2C2AP	-0.17725	0.0400075	0.194453	-0.0576369	0.331362	0.709174	-0.00720169	0.91134	0.97604	0.0146919	0.833771	0.931836	-0.0188055	0.818771	0.979426
CD36	0.0446977	0.441765	0.691294	-0.177358	0.000288409	0.120948	-0.212212	2.04351e-05	0.0567687	-0.0874167	0.0688967	0.306308	-0.101752	0.0766493	0.914388
ZNF174	0.0277516	0.547819	0.766556	0.0893704	0.0349384	0.374499	0.0258822	0.500868	0.807552	0.0200978	0.649417	0.838659	0.0860153	0.0591657	0.914388
ZNF169	0.132852	0.204451	0.463072	0.153865	0.0546639	0.41454	0.126414	0.0939754	0.460071	0.145195	0.0635945	0.299158	0.0348884	0.752427	0.96918
ZNF165	0.0342409	0.861889	0.940783	0.138013	0.459967	0.794381	-0.0335576	0.85443	0.960715	0.192412	0.295158	0.582451	-0.175625	0.478427	0.935657
CLEC4E	0.405996	0.000179549	0.0154165	-0.0731008	0.37319	0.740972	-0.0720935	0.391852	0.741484	-0.0787285	0.394705	0.66566	0.0109309	0.910939	0.989817
PITPNM3	-0.0201943	0.91741	0.966897	0.094372	0.612402	0.865064	0.0334485	0.839903	0.957049	0.358123	0.0684342	0.306016	0.0423111	0.860053	0.983719
SNCA	0.0120783	0.929212	0.971948	-0.1125	0.348737	0.721185	-0.304451	0.0130102	0.266931	-0.278015	0.0183252	0.200935	0.0559739	0.708673	0.964005
SNX13	0.0727992	0.351199	0.616245	0.00935978	0.884361	0.971814	-0.0300115	0.641324	0.875592	-0.0039161	0.950686	0.979835	-0.0203256	0.808204	0.977932
PCNX3	0.0496864	0.17765	0.430864	0.0938567	0.00105362	0.164088	0.0491637	0.12946	0.508289	0.0352704	0.255926	0.549102	-0.0127441	0.722774	0.965464
PTTG1	-0.24668	0.1486	0.392172	-0.0438423	0.74148	0.918981	-0.038008	0.785676	0.937641	0.0113935	0.934879	0.972226	-0.132441	0.421424	0.928494
HLA-A	0.0452183	0.50874	0.73844	-0.112666	0.0324795	0.363955	-0.0944291	0.0953588	0.461919	-0.0946072	0.0869922	0.339883	-0.122327	0.066934	0.914388
TMEM234	0.237143	0.00083757	0.0282123	0.0224496	0.670607	0.889475	0.0155917	0.769688	0.930863	0.00842554	0.887865	0.954662	-0.022221	0.716149	0.964005
MTMR9LP	-0.140843	0.61608	0.810538	0.60545	0.0116081	0.282826	0.126051	0.584053	0.848765	0.423793	0.09217	0.348855	0.214484	0.443666	0.92987
PFKP	-0.0355273	0.475434	0.715387	0.0289999	0.456854	0.792356	0.0298572	0.473474	0.794153	0.0100131	0.793698	0.912041	-0.0308372	0.520907	0.940207
RPLP0	-0.194348	0.0124123	0.103177	-0.112974	0.0452977	0.392124	-0.0302516	0.595156	0.853824	-0.0296754	0.616438	0.820237	0.0781195	0.217633	0.914388
HMBOX1	0.0805293	0.215864	0.475682	0.0344554	0.521849	0.824885	0.103209	0.0656552	0.412461	0.0311563	0.57969	0.796679	0.0350856	0.58524	0.945589
ACBD4	0.0782709	0.152971	0.399187	0.109899	0.0200783	0.326052	0.0538233	0.216863	0.604501	0.0497705	0.339825	0.620915	0.0693878	0.222892	0.914388
SLC4A10	-0.420516	0.00148836	0.0361703	0.121251	0.225841	0.62797	0.20827	0.0174941	0.285144	0.0633828	0.501317	0.745248	0.0591394	0.612163	0.952519
CDC45	-0.195259	0.414909	0.667572	-0.038783	0.853622	0.961038	0.00270399	0.987899	0.996725	-0.212592	0.352425	0.632384	-0.0894915	0.730787	0.966791
FCRLA	0.0697875	0.327213	0.593335	0.0958576	0.0944507	0.481083	0.144208	0.014229	0.272232	0.0177734	0.761073	0.897467	0.107103	0.110676	0.914388
ATG7	0.103674	0.046003	0.210924	-0.041024	0.335195	0.713225	-0.0779335	0.0630342	0.408358	-0.120617	0.00691103	0.174913	-0.109004	0.0269846	0.914388
RNASEH2A	-0.11558	0.231395	0.494369	-0.0683307	0.328336	0.707544	-0.0103849	0.885212	0.969302	-0.0426436	0.564597	0.786769	-0.139176	0.130438	0.914388
TFAP4	-0.0407074	0.576792	0.785288	0.0547195	0.313066	0.69699	0.0740955	0.161726	0.543551	0.0576954	0.355104	0.634886	0.0640151	0.353391	0.922555
PPP2R1B	-0.0898454	0.0862837	0.294062	-0.0101888	0.797882	0.940016	-0.00203816	0.962413	0.990274	0.0497973	0.2294	0.52257	-0.0433709	0.348963	0.922555
PPP2CA	0.0478276	0.105161	0.326982	-0.0207442	0.407279	0.761667	-0.0361521	0.128546	0.508021	-0.0178177	0.483623	0.733592	0.0194439	0.528408	0.940207
TEF	-0.165797	0.0186431	0.127111	0.103233	0.0739715	0.454576	0.0640036	0.250179	0.63193	0.0712324	0.258141	0.551186	0.015712	0.822852	0.980253
PPP1CC	-0.027581	0.452693	0.697446	0.0149885	0.612957	0.865317	0.00701422	0.816435	0.948818	0.054987	0.0446094	0.260783	0.0440425	0.223639	0.914388
S100PBP	-0.0607727	0.308135	0.57681	0.0190388	0.644522	0.879277	0.0110627	0.774187	0.932085	0.00302363	0.938626	0.973638	-0.0421815	0.374336	0.926434
ACACB	0.0186992	0.729356	0.876489	0.115669	0.0253319	0.349094	0.0853506	0.0659128	0.412638	0.0431428	0.379025	0.654125	0.0582971	0.274059	0.914388
ITCH	0.0914533	0.092119	0.304086	0.0598516	0.159083	0.560971	0.0106792	0.798365	0.94249	0.0216584	0.630282	0.828157	-0.0177969	0.752011	0.96898
VDR	0.163599	0.0404727	0.196229	-0.116118	0.0870152	0.471685	-0.108515	0.0928932	0.459013	-0.204829	0.00205275	0.170043	-0.144965	0.0608875	0.914388
UROD	-0.0295777	0.675774	0.844794	-0.0890269	0.0851343	0.468273	-0.058635	0.233252	0.618769	-0.0263495	0.637651	0.831449	-0.00440661	0.942083	0.994306
TSHR	0.13787	0.668909	0.840822	0.231471	0.382385	0.748385	0.314502	0.3139	0.681781	0.0489602	0.872036	0.947425	0.241276	0.477004	0.935372
MARCKSL1	0.0624255	0.288165	0.555998	-0.0441615	0.407408	0.761756	0.00412183	0.939228	0.983778	-0.00456703	0.931605	0.971929	0.0713851	0.303611	0.916008
DRAM2	-0.00318497	0.949547	0.980815	0.0110228	0.76771	0.929088	0.0505116	0.187244	0.57186	0.0882979	0.0181118	0.200344	0.0976509	0.0274408	0.914388
PPP1R3B	0.271891	0.00499551	0.0633736	0.0126989	0.867249	0.964083	-0.0937729	0.221924	0.608596	-0.225512	0.0125299	0.183249	-0.104701	0.294641	0.915838
TOR2A	0.0769311	0.151893	0.397961	0.00190196	0.963178	0.9918	-0.0168041	0.708996	0.905975	-0.0347331	0.468183	0.723565	-0.0167811	0.743607	0.96898
ALAD	0.0155213	0.65225	0.832331	0.019533	0.490939	0.810694	0.00496521	0.872787	0.965022	0.00284644	0.929129	0.97062	0.0238716	0.5395	0.940671
SLC12A7	0.106859	0.0323998	0.173159	0.077285	0.0567647	0.419501	0.0373393	0.276277	0.652052	0.058144	0.179656	0.467386	0.019146	0.668098	0.96034
LMBR1L	0.0717031	0.0475492	0.214578	0.0103474	0.737234	0.917544	0.0394246	0.197329	0.584247	-0.00576294	0.845241	0.93586	-0.0293984	0.416492	0.928081
ZNF415	0.0690778	0.634589	0.82099	0.0721251	0.525935	0.826717	0.250546	0.0436637	0.371215	0.00144562	0.988008	0.995852	0.174464	0.226187	0.914388
HNRNPM	-0.0155334	0.741683	0.882437	-0.0450028	0.197763	0.598631	-0.0317764	0.400932	0.745907	-0.0470489	0.191925	0.482216	-0.0183943	0.677749	0.961528
FAM57A	0.222075	0.204452	0.463072	-0.0151902	0.909435	0.977395	-0.158242	0.296269	0.668047	-0.10107	0.521553	0.756755	0.148333	0.406445	0.926851
PDZD3	0.457448	0.0669187	0.255048	-0.24044	0.204277	0.604431	-0.0314618	0.896306	0.97276	-0.06585	0.79945	0.915688	-0.0619774	0.829475	0.981174
CDC14A	0.015598	0.816503	0.919292	0.0589311	0.251122	0.644402	0.0654279	0.205229	0.591625	0.0796668	0.132789	0.410491	0.0419615	0.528345	0.940207
B3GNT9	0.126994	0.159244	0.407442	0.0408092	0.56244	0.840356	0.0233617	0.730293	0.914713	0.0319211	0.659187	0.843801	0.0827212	0.303216	0.916008
LOC653160	0.0231766	0.841236	0.931209	0.179927	0.0305862	0.359531	0.206211	0.00696402	0.22525	0.221693	0.0080095	0.174913	0.110764	0.280351	0.914618
TMEM35B	-0.0523684	0.318006	0.585259	0.0452865	0.290941	0.678583	0.034864	0.359562	0.717994	0.110174	0.00699543	0.174913	0.101654	0.0586982	0.914388
EXO1	-0.442232	0.054247	0.228675	-0.604587	0.00289027	0.1986	-0.216695	0.273116	0.650366	-0.233444	0.227115	0.520402	-0.416452	0.0760201	0.914388
CAMKK2	0.22069	0.000838881	0.0282123	-0.0821331	0.0948193	0.482251	-0.0931143	0.0579747	0.401038	-0.138953	0.00769528	0.174913	-0.104141	0.0637743	0.914388
ARNTL	0.0903328	0.0793355	0.281543	0.0724232	0.0837234	0.465864	0.0214527	0.578611	0.845808	-0.0235292	0.581459	0.798079	-0.00499321	0.924816	0.990542
ZNF888	0.00938342	0.901298	0.958842	0.0159553	0.782345	0.934133	0.0407415	0.503637	0.808721	0.136633	0.0441915	0.25983	-0.0559989	0.461946	0.932866
UCK1	0.00910666	0.801876	0.913971	0.0143536	0.666289	0.887426	0.049157	0.145629	0.525572	-0.0309696	0.325158	0.609694	0.0818081	0.0430348	0.914388
CFD	0.138948	0.553701	0.770321	-0.293841	0.162211	0.564164	-0.283268	0.186759	0.571573	-0.25136	0.256134	0.549102	-0.274145	0.2405	0.914388
GIMAP2	-0.197323	0.00500939	0.0633736	-0.0556318	0.349044	0.721605	-0.0617528	0.314935	0.682412	0.0695063	0.219923	0.513478	0.104968	0.103487	0.914388
NOC2L	-0.0776411	0.165261	0.414963	-0.0437618	0.332712	0.710565	0.0160581	0.72311	0.912185	0.00193882	0.967462	0.987508	-0.0591998	0.269765	0.914388
JMJD6	0.0379067	0.403565	0.659506	-0.00835467	0.81196	0.944855	-0.0062405	0.862262	0.963373	-0.0422865	0.30512	0.591548	0.0319467	0.463209	0.933311
TRIM9	0.0542873	0.761546	0.894311	0.0955323	0.507841	0.818157	0.0770826	0.568437	0.840812	-0.159548	0.299411	0.587496	-0.0697654	0.67154	0.96034
ARL6IP1	-0.0203773	0.572038	0.782457	-0.00566906	0.824736	0.949307	0.00890873	0.75129	0.921834	0.0372972	0.150794	0.433717	0.0537711	0.0943837	0.914388
KANK1	0.0227176	0.79894	0.912559	0.0222566	0.769168	0.929685	-0.0390252	0.567878	0.840684	0.0218524	0.785807	0.90878	-0.0599821	0.451297	0.930398
MESD	-0.125208	0.00477537	0.0621431	-0.00638665	0.84975	0.959656	0.00978425	0.766522	0.929219	0.0491382	0.155584	0.44009	0.0658434	0.0882125	0.914388
SIDT1	-0.0743165	0.232462	0.495431	0.139564	0.00225695	0.190658	0.105578	0.0230691	0.307871	0.156983	0.00080394	0.170043	-0.00674223	0.89827	0.988481
AGO4	0.166839	0.00803406	0.0831517	-0.0650333	0.180455	0.583075	-0.072606	0.141581	0.523105	-0.152606	0.00423659	0.171155	-0.120898	0.039293	0.914388
TMEM126B	-0.0525182	0.530005	0.753242	0.00450587	0.947655	0.989039	0.0379615	0.581745	0.847806	0.0880676	0.167758	0.453146	0.0903854	0.271534	0.914388
LAG3	-0.162211	0.249572	0.516609	-0.0360297	0.752679	0.923287	0.0589385	0.610163	0.862169	-0.0741284	0.50083	0.744685	-0.154301	0.297722	0.916008
NSD2	-0.0268276	0.619725	0.813467	0.019771	0.664168	0.886704	0.114583	0.0105455	0.251247	0.0807988	0.0735965	0.317282	-0.010441	0.827064	0.980947
UBA52	-0.0734957	0.543777	0.76323	-0.158967	0.0794219	0.463532	-0.21872	0.00920404	0.242219	-0.198942	0.0264615	0.225517	0.0644065	0.567825	0.942462
EVA1B	0.0779222	0.594823	0.795722	-0.057224	0.649679	0.881683	-0.155863	0.210847	0.597945	-0.0293048	0.817066	0.923557	-0.016367	0.905653	0.989758
SRF	0.0857372	0.0354669	0.181087	0.0180524	0.639537	0.877335	-0.0533404	0.111296	0.48281	-0.0537668	0.138476	0.417287	-0.0419373	0.318392	0.916008
KLF13	0.0846877	0.205452	0.46403	0.0735579	0.107609	0.501936	0.0184071	0.629753	0.87166	-0.0206175	0.631246	0.828716	-0.0194538	0.726397	0.966105
CAMK4	-0.0493319	0.5749	0.784111	0.118729	0.101426	0.491983	0.124902	0.0792592	0.438368	0.11955	0.102681	0.366047	0.111412	0.180558	0.914388
SNRPN	0.0882999	0.520795	0.746902	-0.0385479	0.70968	0.90523	0.101495	0.329559	0.695725	0.0557013	0.607134	0.814749	0.0285381	0.813104	0.978319
RACGAP1	-0.0174109	0.817954	0.920121	0.040304	0.471921	0.801342	0.0403788	0.497753	0.805646	0.0182069	0.750613	0.892821	-0.0308962	0.672673	0.96034
RPL6	-0.255732	0.00923854	0.0884931	-0.138844	0.0522313	0.407687	-0.0646085	0.33955	0.702696	0.0108147	0.880453	0.950796	0.113225	0.148891	0.914388
DPP8	-0.00831801	0.805505	0.91526	-0.00505774	0.854122	0.961038	-0.0197736	0.522348	0.817643	-0.0087272	0.770162	0.901681	0.000882514	0.979524	0.996746
NEPRO	-0.0104438	0.794577	0.910481	0.0679059	0.0400075	0.385262	0.0550427	0.0951054	0.461393	0.0548565	0.134397	0.412671	0.0595463	0.161108	0.914388
JAK1	0.0717229	0.149979	0.394523	0.0181395	0.649119	0.881382	-0.0485644	0.211218	0.597945	-0.0735133	0.0708241	0.310966	-0.0900544	0.0693774	0.914388
TANGO2	0.0796457	0.190512	0.446787	-0.0643736	0.201466	0.601706	-0.0933294	0.0591117	0.401786	-0.120541	0.0152947	0.192022	-0.00371542	0.946294	0.994334
ACER3	-0.0105994	0.816772	0.919445	-0.11486	0.00404562	0.214656	-0.0438241	0.249447	0.631345	-0.0592083	0.128931	0.405812	-0.0610158	0.155383	0.914388
RTN4	0.149805	0.00104723	0.0309593	-0.0309254	0.395147	0.755128	-0.0574466	0.110691	0.481822	-0.066823	0.0975014	0.357081	-0.00575464	0.896828	0.987924
PCDH9	0.0709229	0.531363	0.75435	0.125435	0.151321	0.553237	0.134783	0.113716	0.486606	0.111979	0.186438	0.474673	0.157196	0.103643	0.914388
AACS	-0.0208583	0.720945	0.871483	0.046472	0.343416	0.717832	-0.00997763	0.823528	0.951256	0.0208413	0.675391	0.853104	0.0235098	0.666454	0.96034
DMAC2	-0.0272523	0.603171	0.800809	-0.0700993	0.0609745	0.427729	-0.0628027	0.115282	0.488787	-0.0326488	0.419172	0.687014	-0.0355649	0.51444	0.939826
DUSP13	0.20591	0.557629	0.772642	-0.63127	0.0308995	0.359531	-0.360131	0.238996	0.624935	-0.491934	0.0978057	0.357485	-0.286985	0.354587	0.922555
CAPRIN2	0.0710455	0.412598	0.666114	0.169854	0.00168851	0.175694	0.241748	4.89374e-05	0.0825007	0.207483	0.00077157	0.170043	0.123083	0.133183	0.914388
TMEM183B	-0.0528771	0.69684	0.856725	-0.241242	0.0152621	0.302163	-0.194785	0.0660467	0.412866	-0.0853594	0.430306	0.69391	-0.0128978	0.915571	0.990145
ZER1	0.0895275	0.18079	0.435026	-0.0664049	0.22105	0.621012	-0.119859	0.0368621	0.358902	-0.139038	0.00785953	0.174913	-0.0712786	0.271491	0.914388
GDI2	0.00514375	0.858556	0.939344	-0.0459918	0.0710125	0.446652	-0.0706544	0.00255681	0.179364	-0.024776	0.316848	0.601847	0.00729709	0.812999	0.978319
ELK4	-0.115942	0.16241	0.411561	0.113236	0.0643603	0.43507	0.0468001	0.458424	0.784525	0.11331	0.0598811	0.291284	0.0426074	0.547249	0.941347
DDX20	-0.00803664	0.860189	0.939991	0.0316151	0.31674	0.700329	-3.75434e-05	0.99908	0.999758	0.0406827	0.202989	0.495714	-0.00700385	0.855922	0.983286
AKAP10	0.0580894	0.224259	0.485165	0.0333752	0.300764	0.687185	-0.0122494	0.699805	0.901697	-0.0346451	0.292575	0.581246	-0.0333752	0.409848	0.927708
A4GALT	-0.452696	0.185953	0.441476	-0.0503845	0.889598	0.972369	-0.110977	0.751866	0.921834	0.0991749	0.761715	0.897797	0.193752	0.624514	0.952627
TAOK3	-0.0172662	0.728631	0.876062	-0.127137	0.000823123	0.145865	-0.091793	0.00955399	0.242242	-0.105446	0.00532842	0.171971	-0.0710006	0.124047	0.914388
CCDC138	-0.206723	0.0944537	0.308748	0.0200912	0.847816	0.958729	0.170629	0.0985158	0.465754	0.0450758	0.668456	0.848806	0.103119	0.407608	0.926851
SLC29A1	-0.204431	0.0265184	0.155284	0.11566	0.140348	0.541314	0.081663	0.287624	0.662405	-0.0246341	0.765447	0.899124	0.0539265	0.620853	0.952519
KIAA0754	-0.0858762	0.407525	0.663199	0.0629855	0.487267	0.809422	0.0700027	0.446628	0.777086	0.0315673	0.758908	0.896732	-0.0495441	0.644012	0.956184
TRPM2	0.222768	0.00287969	0.048572	-0.0500853	0.412502	0.765028	-0.0599999	0.340573	0.702799	-0.160793	0.0108433	0.178772	-0.191391	0.00738139	0.914388
PPIEL	0.00887931	0.901856	0.958887	0.124687	0.0218273	0.334516	0.101078	0.0792136	0.438368	0.133346	0.030087	0.233752	0.0957741	0.221116	0.914388
KARS	-0.139578	0.0134685	0.107457	-0.107124	0.016346	0.309542	-0.0860511	0.0478967	0.380598	-0.0525869	0.241194	0.533679	-0.0508102	0.341913	0.920678
ARRB2	0.205813	0.00111895	0.0318421	-0.0883874	0.100668	0.490026	-0.0893413	0.0860162	0.447687	-0.142478	0.0145459	0.189374	-0.0650656	0.282526	0.914618
C10orf128	0.111801	0.0546848	0.229657	0.0953559	0.0507668	0.404064	0.0692613	0.140358	0.522168	0.000904888	0.986076	0.994964	0.0465423	0.410444	0.92771
TRIR	-0.03655	0.621097	0.814257	-0.108351	0.0573487	0.42096	-0.0844475	0.10776	0.478516	-0.0473821	0.384272	0.658305	0.0235612	0.729984	0.966568
PCM1	0.0203266	0.619659	0.813457	0.0258968	0.441293	0.782058	0.00216794	0.948208	0.986376	0.00505692	0.883713	0.952341	-0.0142059	0.735772	0.96712
PAWR	-0.0297162	0.754225	0.890504	0.0339712	0.657286	0.884671	0.125903	0.0812493	0.44182	0.0465645	0.521103	0.756568	0.132258	0.117567	0.914388
MTRF1	0.0547897	0.498306	0.731013	0.143749	0.0157644	0.306409	0.149476	0.014857	0.273425	0.217576	0.00035524	0.170043	0.0809908	0.291791	0.914618
GPRC5B	0.0124648	0.952455	0.982012	-0.0297588	0.873419	0.966594	0.0979438	0.56133	0.837654	0.191569	0.283265	0.5742	-0.0934288	0.646262	0.957006
MAGI2-AS3	-0.256148	0.0970589	0.313108	0.012901	0.926973	0.983545	0.0491539	0.729825	0.914504	0.193175	0.18825	0.477487	0.0860472	0.632597	0.955355
ZNF345	-0.0891247	0.326911	0.593148	0.135745	0.0582799	0.422843	0.150214	0.023797	0.308917	0.13565	0.0850173	0.337032	0.0924949	0.281503	0.914618
MLH1	0.0247494	0.607879	0.804287	0.0239022	0.490421	0.810694	0.0144958	0.68269	0.893907	0.0445624	0.232869	0.52515	0.0202459	0.622018	0.952519
DCAF11	0.0263687	0.539567	0.760203	-0.0214784	0.537746	0.830936	-0.0120286	0.736246	0.917665	-0.0433226	0.233298	0.525356	-0.0223158	0.580957	0.943884
LINC00886	-0.153527	0.258942	0.527822	-0.0294086	0.789955	0.937231	-0.0806826	0.477027	0.796383	0.202759	0.0742615	0.317913	-0.11915	0.389289	0.926434
LINC00865	0.0450121	0.731189	0.87732	0.0622971	0.569828	0.843488	0.222262	0.0349676	0.353636	0.229583	0.0379553	0.245587	0.228003	0.0983558	0.914388
TSC22D1-AS1	0.131828	0.20362	0.462263	0.201461	0.0234532	0.339507	0.284823	0.00175536	0.167931	0.23112	0.0161571	0.1939	0.133243	0.25926	0.914388
BCL2L12	0.0366656	0.661959	0.83765	0.0123533	0.850379	0.959678	0.0104674	0.870653	0.964797	-0.0652579	0.365115	0.643073	-0.0638382	0.404884	0.926851
RPL34	-0.544456	0.00692882	0.0761229	-0.277332	0.0786248	0.462319	-0.134304	0.356612	0.715347	0.0482446	0.747352	0.89068	0.278975	0.0919857	0.914388
KIAA0040	0.181658	0.00358722	0.0530562	-0.0300412	0.571184	0.844112	-0.0680776	0.154599	0.536441	-0.123911	0.0329611	0.237255	-0.09157	0.138647	0.914388
ALG9	-0.134654	0.0341729	0.176942	0.00678017	0.894136	0.973024	0.0469447	0.382535	0.734991	0.065074	0.234494	0.526471	-0.0286953	0.653816	0.958153
PGAP3	-0.014773	0.805271	0.91513	0.133854	0.00540172	0.227153	0.0497741	0.280152	0.655544	0.126226	0.0132153	0.184124	0.0245356	0.653588	0.958153
ZNF112	-0.257783	0.284435	0.552755	-0.157728	0.416229	0.767411	0.00143545	0.991502	0.998137	0.0354986	0.855428	0.939702	-0.370831	0.177803	0.914388
PDE1B	0.0723768	0.272782	0.541448	-0.0316485	0.520662	0.823574	0.0433321	0.457167	0.783376	0.0226425	0.697993	0.864599	-0.0228954	0.729264	0.966568
PPM1L	-0.238263	0.00101308	0.0303272	-0.0265612	0.629513	0.872905	-0.0533029	0.343401	0.705493	0.0345204	0.572758	0.790918	-0.0972602	0.135829	0.914388
ITGA6	-0.12764	0.0615848	0.244685	0.0673662	0.174649	0.576705	0.0638601	0.237594	0.624195	0.0523969	0.351909	0.631926	0.0606143	0.335058	0.918442
VWF	0.0528916	0.63899	0.823501	-0.0198312	0.849018	0.959226	-0.128112	0.214959	0.602335	-0.155831	0.129136	0.405968	-0.112024	0.380838	0.926434
DNPEP	-0.0479734	0.374095	0.633938	-0.0133503	0.724528	0.912256	0.0106741	0.793164	0.940083	0.0112887	0.781467	0.906411	-0.0425396	0.422959	0.928494
MPP2	0.0432871	0.803017	0.914287	0.101465	0.527603	0.827834	0.148182	0.330911	0.696839	0.250267	0.13305	0.410656	0.24387	0.176454	0.914388
POLDIP2	-0.0306591	0.534188	0.756967	-0.0652061	0.105874	0.498362	-0.0677815	0.0916631	0.457164	-0.0862319	0.0379671	0.245587	-0.0533144	0.30566	0.916008
COLGALT1	0.073335	0.0357973	0.181715	0.0071743	0.81565	0.945898	0.00370798	0.900201	0.973844	-0.0270816	0.39884	0.669033	-0.0123193	0.71906	0.964043
LSM14A	0.0259185	0.642308	0.825542	0.0550954	0.239665	0.637949	-0.0274363	0.544759	0.82909	-0.0917793	0.0543382	0.28153	0.0552515	0.333654	0.918442
RAI14	0.116124	0.671868	0.842668	0.321477	0.13361	0.534149	0.140747	0.533289	0.822312	0.149114	0.563105	0.785902	0.18186	0.527356	0.940207
ARID4A	0.00163248	0.973342	0.98921	-0.0685517	0.0407974	0.387167	-0.0868404	0.0194909	0.29268	-0.0478733	0.197832	0.490121	-0.0221552	0.611675	0.952519
TMEM41B	-0.0413951	0.485936	0.722757	0.00182592	0.965368	0.992519	0.0304691	0.486473	0.800984	0.0244704	0.581902	0.798609	0.0430654	0.433088	0.929826
ZNF517	-0.0407232	0.666523	0.84077	0.0905333	0.210644	0.609982	0.0263102	0.726465	0.913755	0.0780991	0.287374	0.577539	-0.019237	0.81609	0.978958
SIPA1L1	0.234382	0.00348464	0.0523839	-0.0192792	0.759325	0.925841	-0.0770071	0.186712	0.571573	-0.145826	0.0218857	0.213297	-0.16829	0.0252073	0.914388
SLFNL1-AS1	0.0332186	0.848285	0.934925	0.00104237	0.993086	0.998823	0.0760053	0.571147	0.841812	0.315663	0.0346747	0.240828	0.117785	0.401351	0.926434
COG5	-0.0272839	0.589425	0.792386	0.0392028	0.315833	0.700089	0.038579	0.328302	0.694505	0.060384	0.131789	0.40941	0.0509763	0.288072	0.914618
HKR1	0.0273507	0.583319	0.789227	0.123028	0.00191225	0.183132	0.0710464	0.0535636	0.390833	0.105734	0.0055188	0.173942	0.0194542	0.675593	0.960768
DNAJA4	-0.0313428	0.600319	0.798896	0.00499911	0.915986	0.979472	-0.0542568	0.281095	0.655708	0.0115944	0.813318	0.921752	0.0702875	0.204053	0.914388
VAV2	0.0163849	0.765024	0.896663	-2.59207e-05	0.999583	0.999773	0.0110199	0.801296	0.944105	0.0240145	0.572059	0.790457	-0.00818485	0.875204	0.986993
ADGRF3	-0.0691229	0.756037	0.891495	0.0782587	0.666673	0.887551	0.0141356	0.932113	0.981258	0.143903	0.444038	0.705702	0.0843872	0.697922	0.964005
NUP62	-0.0354856	0.448107	0.695208	-0.0716673	0.0568607	0.419677	-0.0351217	0.342385	0.704166	-0.0400969	0.282228	0.572779	-0.0324185	0.476082	0.934516
RCHY1	-0.0365815	0.510066	0.7393	0.0139962	0.776448	0.932075	0.009209	0.842358	0.957761	0.029887	0.507087	0.747839	0.07067	0.248017	0.914388
ATG13	0.0737766	0.0563302	0.232959	0.00217348	0.946469	0.988841	-0.0274786	0.370001	0.725649	-0.0592272	0.0622292	0.296458	-0.0614064	0.113262	0.914388
RFXAP	-0.156256	0.0643266	0.249806	0.0493065	0.460477	0.794679	0.129345	0.0601045	0.402338	0.169666	0.0203264	0.206834	0.113813	0.198578	0.914388
USP28	-0.139171	0.00861339	0.0853057	0.0805509	0.0492472	0.400614	0.0903138	0.0524302	0.390831	0.134742	0.00219366	0.170043	0.0202899	0.664735	0.960024
CXCL1	0.368073	0.000851966	0.0283748	0.0758145	0.399797	0.75686	0.0949362	0.31425	0.682048	-0.125697	0.214909	0.50807	0.0332875	0.756011	0.970629
GLE1	0.0314995	0.316066	0.583732	-0.0450239	0.0607116	0.427729	-0.0407248	0.10668	0.477259	-0.0337836	0.216564	0.509287	-0.0667971	0.0258945	0.914388
GNS	0.068468	0.288128	0.555998	-0.106727	0.0403438	0.385845	-0.149645	0.00316128	0.179717	-0.151899	0.00511783	0.171865	-0.172166	0.00452821	0.914388
ENO3	0.0927743	0.308385	0.576952	0.0754694	0.287825	0.676956	0.2073	0.00452613	0.196905	0.118856	0.136106	0.415252	0.0453793	0.593467	0.947396
GCLC	-0.0701448	0.246793	0.513096	0.00335402	0.931864	0.984513	-0.000918983	0.982974	0.995427	0.0546111	0.230538	0.523382	-0.0303421	0.543792	0.940671
B4GALT1	0.0666944	0.0771483	0.27726	-0.0405751	0.166453	0.568703	-0.0491165	0.0978835	0.46498	-0.0683482	0.0297647	0.233722	-0.0676757	0.0659771	0.914388
GFRA2	-0.143709	0.351492	0.616339	0.0772458	0.549781	0.835943	-0.130645	0.335848	0.700334	-0.0462959	0.722577	0.878712	0.0627879	0.690548	0.964005
STAG3L2	0.00338987	0.957535	0.984299	-0.010391	0.846289	0.958477	0.050617	0.319049	0.686626	0.0359125	0.505674	0.747191	-0.011458	0.85572	0.983286
LINC00266-1	-0.128581	0.548621	0.766977	-0.0141559	0.935303	0.985623	0.0309168	0.867818	0.964367	-0.309888	0.102663	0.366047	-0.113613	0.611352	0.952519
ANKS3	0.0164314	0.839326	0.930518	0.0110495	0.862344	0.963971	0.119728	0.0436778	0.371215	0.0691031	0.29336	0.581779	-0.0422029	0.584606	0.945589
ZNF410	0.00612492	0.868693	0.943906	-0.0186004	0.549074	0.835711	-0.0150854	0.624363	0.869153	0.0300252	0.363824	0.642023	0.0204859	0.564439	0.942462
SPNS1	0.0103528	0.836936	0.929441	-0.0415469	0.343663	0.718096	0.0178229	0.676594	0.89087	-0.0339833	0.465423	0.721359	-0.0545374	0.330989	0.916008
C16orf72	0.132762	0.0182321	0.126045	-0.0470265	0.297321	0.684638	-0.0863078	0.0607756	0.403286	-0.0957781	0.0772936	0.322982	0.00359505	0.952701	0.995619
DNAJB9	-0.13303	0.067817	0.256529	-0.0472468	0.371815	0.739422	0.0140139	0.795428	0.941152	0.123985	0.0172688	0.197661	0.0722258	0.310139	0.916008
ATAD2	-0.19895	0.0225068	0.140655	0.0777812	0.211626	0.610821	0.0286124	0.655163	0.881252	-0.0127262	0.83377	0.931836	-0.0199391	0.796621	0.975123
MUC20	0.283062	0.0720553	0.265503	0.163584	0.219024	0.618646	0.205253	0.136033	0.514992	0.37458	0.0107898	0.178684	0.197275	0.242487	0.914388
GSK3A	0.100931	0.0990266	0.316762	-0.0341997	0.504579	0.818024	-0.0757968	0.13158	0.510824	-0.0931444	0.0523162	0.276043	-0.0189331	0.757345	0.970717
CDV3	-0.0192339	0.557872	0.77284	-0.0486736	0.0787143	0.462319	-0.0627746	0.0230737	0.307871	-0.0281895	0.328919	0.612628	-0.0176748	0.596552	0.94785
GAS7	0.183621	0.00675618	0.0749431	-0.059527	0.305113	0.690803	-0.0969767	0.076652	0.432452	-0.0730569	0.216387	0.509174	-0.0825861	0.168733	0.914388
IL31RA	-0.137092	0.512718	0.740823	-0.0653617	0.757481	0.925175	-0.107495	0.600576	0.856997	-0.00958026	0.961657	0.985018	0.145231	0.540361	0.940671
GFOD1	-0.405948	8.76548e-05	0.0118968	-0.0943831	0.254628	0.647423	0.0185773	0.817374	0.94924	0.0167051	0.85477	0.939351	-0.11291	0.246796	0.914388
CMPK1	-0.120134	0.0252045	0.150897	-0.00267657	0.953777	0.989928	-0.00375491	0.940184	0.984115	0.0799503	0.0846483	0.33648	0.106087	0.0458728	0.914388
APH1A	-0.0123727	0.744627	0.884315	-0.0459329	0.125013	0.524147	-0.0389957	0.225553	0.611119	-0.0312208	0.371736	0.648058	-0.0308327	0.444842	0.92987
MED8	0.0387609	0.365234	0.627191	-0.0459301	0.146619	0.547621	-0.00764068	0.812953	0.947547	-0.0280324	0.447737	0.708272	-0.0646173	0.0901075	0.914388
KIF5B	-0.0177718	0.721685	0.872012	-0.0575764	0.114689	0.51233	-0.0738699	0.0702793	0.419379	-0.0356856	0.366271	0.643957	-0.0137952	0.778251	0.972769
KIF2A	-0.0648626	0.272557	0.54142	0.057291	0.256258	0.649159	0.0430384	0.429678	0.766533	0.0919418	0.0746629	0.318149	0.0362157	0.532038	0.940207
POLR2K	-0.42439	0.00335862	0.0514329	-0.206895	0.0924547	0.477187	-0.0710234	0.550599	0.832434	0.161819	0.18541	0.473581	0.207663	0.0931397	0.914388
DHRS1	0.0194014	0.747624	0.885606	0.0304087	0.52011	0.823077	0.00385143	0.941268	0.984263	-0.0751345	0.164308	0.449932	-0.0724336	0.215715	0.914388
ZNF600	-0.212186	0.0148819	0.112783	0.133398	0.0354478	0.375621	0.096819	0.160689	0.542134	0.188211	0.00522611	0.171865	0.0259461	0.74915	0.96898
YY1AP1	0.0301872	0.606895	0.803217	-0.0676544	0.194367	0.596418	-0.118876	0.0199094	0.296605	-0.121357	0.0158266	0.193018	-0.0244909	0.684884	0.962786
XPO1	-0.0208267	0.684552	0.850388	0.0190475	0.626936	0.871471	0.0246349	0.527538	0.819448	0.0646596	0.0944816	0.352677	0.026459	0.610245	0.952519
TATDN1	-0.252469	0.0465211	0.212027	-0.00348022	0.972128	0.993963	0.0410018	0.665936	0.885408	0.209325	0.0386411	0.247469	0.0369287	0.748318	0.96898
BCAS1	-0.41577	0.0563538	0.232986	0.024981	0.892781	0.97273	0.036063	0.850818	0.959554	-0.00314438	0.986134	0.994964	0.180985	0.468083	0.933311
MTBP	-0.0660336	0.545661	0.764782	0.0956487	0.275515	0.665418	0.101908	0.218433	0.60628	0.147419	0.111357	0.379754	0.102945	0.32439	0.916008
ATPAF1	-0.0786332	0.114707	0.341959	0.0247559	0.520778	0.823662	0.0242795	0.506608	0.810064	0.0147436	0.710013	0.870482	0.0171567	0.704956	0.964005
C16orf58	-0.032003	0.535484	0.757854	0.0436075	0.260197	0.651353	0.0569848	0.153786	0.53563	0.0550182	0.220735	0.514266	0.0377676	0.468696	0.933311
GABBR1	-0.0621572	0.740324	0.881596	0.166585	0.152386	0.55351	-0.0294105	0.798886	0.942696	-0.018688	0.874547	0.948629	0.0226933	0.885244	0.987924
NSD1	0.0107649	0.804854	0.91513	-0.00557656	0.874607	0.967368	-0.0295693	0.417838	0.757677	-0.052995	0.146761	0.42859	-0.0817651	0.048725	0.914388
NDUFS7	-0.0175856	0.810427	0.916735	-0.0309863	0.603416	0.860597	0.0336207	0.565397	0.838918	0.0234134	0.699691	0.865104	0.0504007	0.504674	0.938422
DCTN3	-0.0220309	0.758986	0.893065	-0.109695	0.0405842	0.387167	-0.083587	0.113612	0.486606	-0.0684339	0.226757	0.520271	-0.0037686	0.959861	0.996746
DCAF10	0.0239298	0.578498	0.786099	-0.0864976	0.0120783	0.286196	-0.0511621	0.0858904	0.447326	-0.0795202	0.010303	0.178684	0.00455706	0.89561	0.987924
ASCC2	-0.0027743	0.977565	0.99063	-0.0879084	0.308723	0.69281	-0.212448	0.0202482	0.297731	-0.201467	0.0203016	0.206834	-0.00926923	0.93361	0.992885
MXI1	-0.00903218	0.922229	0.968414	-0.0498263	0.496764	0.81319	-0.223506	0.00752484	0.225629	-0.187981	0.0130757	0.183606	0.0539129	0.588182	0.94649
RGS3	0.00400293	0.944798	0.978874	-0.0519282	0.289459	0.677232	-0.0862908	0.0615218	0.403824	-0.0824192	0.0883666	0.341807	-0.093688	0.062472	0.914388
TNFRSF18	-0.168582	0.209957	0.468494	0.0491534	0.625795	0.871178	0.0842473	0.450242	0.778665	0.0626487	0.59039	0.803332	0.0211537	0.874655	0.986941
VEPH1	-0.0300229	0.877907	0.948148	0.0689266	0.634095	0.875147	-0.157384	0.331848	0.697754	-0.227389	0.160132	0.443622	0.0615946	0.754004	0.970012
TTC39B	-0.0726151	0.428809	0.679392	0.0771879	0.30933	0.693587	0.0779167	0.325576	0.691959	0.247303	0.00204777	0.170043	0.1376	0.187271	0.914388
RASGEF1A	-0.114348	0.113349	0.33975	0.0451336	0.429319	0.775187	-0.0571314	0.302715	0.674171	-0.0127538	0.831406	0.930527	-0.0478381	0.474709	0.93387
TAMM41	0.0585598	0.468382	0.709771	0.082141	0.216618	0.615938	0.164454	0.0141905	0.272232	0.1258	0.0912796	0.347044	0.0756892	0.351529	0.922555
CCDC24	0.219083	0.12998	0.365394	0.0443487	0.703961	0.904265	-0.0608415	0.622386	0.868673	0.0654552	0.598801	0.809174	0.0558567	0.715301	0.964005
METTL4	0.0822498	0.233591	0.4967	0.0163877	0.762012	0.926682	0.00492972	0.929781	0.980884	0.0377167	0.470648	0.725589	0.0889665	0.167421	0.914388
EDF1	-0.106162	0.24729	0.513895	-0.10696	0.112461	0.508187	-0.0989498	0.118063	0.493323	-0.0705156	0.300268	0.588344	0.02905	0.72782	0.966537
TBCC	0.0257181	0.510796	0.739812	-0.0264778	0.403496	0.758167	-0.00441812	0.899412	0.973615	-0.00708844	0.847312	0.936357	-0.0178544	0.678317	0.961639
TCF7	-0.0755011	0.174463	0.427141	0.0290438	0.508324	0.818464	0.0562639	0.219595	0.606611	0.0426933	0.36373	0.642019	0.06788	0.166293	0.914388
SLC8A3	0.148554	0.583322	0.789227	-0.102329	0.603909	0.860887	-0.270217	0.199475	0.586146	-0.0997141	0.62712	0.82617	-0.24029	0.316495	0.916008
ANTXR2	0.222141	0.00370545	0.0539111	-0.0733256	0.179116	0.581294	-0.119226	0.0402336	0.364192	-0.16526	0.00735979	0.174913	-0.119376	0.105175	0.914388
UBE2J2	0.111441	0.0158231	0.116528	-0.059997	0.12009	0.519296	-0.0387349	0.307757	0.677886	-0.0401978	0.281946	0.572591	-0.0215131	0.623096	0.952519
RPL13	-0.160192	0.0593796	0.239879	-0.0984527	0.0982484	0.48763	-0.0151255	0.790802	0.939787	0.0106659	0.858261	0.940204	0.0916331	0.197714	0.914388
PML	0.0508768	0.478066	0.717646	0.000845351	0.989307	0.998758	-0.0280574	0.634061	0.87298	-0.0540126	0.377311	0.652857	-0.116432	0.0767001	0.914388
SLC43A2	0.205194	0.10819	0.331437	-0.181428	0.0789219	0.462979	-0.144223	0.153554	0.535625	-0.217145	0.0392055	0.248266	-0.0811349	0.531931	0.940207
NAA15	-0.200242	0.000113695	0.012661	-0.0248631	0.56218	0.840132	-0.0307445	0.4693	0.791491	0.103183	0.018705	0.201882	0.0258942	0.590554	0.946789
PEX16	-0.00248576	0.972744	0.989014	-0.052523	0.352428	0.724235	0.00892614	0.866496	0.963767	-0.0573245	0.314489	0.599958	0.0373955	0.606279	0.950829
ERI3-IT1	0.209835	0.141042	0.381019	0.173834	0.1089	0.503699	0.199387	0.0989124	0.466482	0.125915	0.322717	0.607408	0.0232807	0.865045	0.985151
PNISR	0.0447938	0.288643	0.556218	0.0207331	0.543302	0.834	0.0200291	0.578535	0.845808	0.0122603	0.735361	0.885596	-0.00962849	0.828114	0.981055
SURF2	0.0272419	0.770738	0.900014	-0.0130169	0.855765	0.961802	-0.00944065	0.894095	0.972339	0.0796311	0.317369	0.60211	0.129424	0.151152	0.914388
GANAB	-0.069755	0.0714331	0.264485	-0.0183101	0.569324	0.843201	-0.0358729	0.267611	0.645894	-0.0321327	0.341915	0.623394	-0.0738087	0.0879139	0.914388
CFAP298	-0.0468522	0.431984	0.682904	0.0114232	0.82702	0.950571	0.00667081	0.890982	0.970985	0.0702139	0.204139	0.497147	-0.0431584	0.524316	0.940207
ME3	0.06002	0.693593	0.854872	0.305272	0.0137027	0.29219	0.32663	0.0137069	0.270766	0.259168	0.0473349	0.267896	0.499097	0.00111774	0.914388
RUBCN	0.0750701	0.129629	0.364782	0.066119	0.0536036	0.410687	0.0368081	0.311013	0.680525	0.026156	0.521141	0.756568	-0.030364	0.465481	0.933311
KIAA0355	0.104663	0.216596	0.476489	0.156398	0.0198785	0.325176	0.116974	0.0680702	0.415237	0.0512354	0.44841	0.708272	0.0697945	0.353905	0.922555
ZNF133	-0.0791887	0.171653	0.423057	0.029431	0.547352	0.835246	0.131676	0.00337518	0.179717	0.0973621	0.0767592	0.32223	0.0677316	0.249047	0.914388
KIAA0391	0.0411261	0.363816	0.626231	0.0032862	0.918258	0.980538	-0.0314088	0.329959	0.696041	0.0292187	0.367921	0.644972	0.0328165	0.386772	0.926434
SMG6	-0.0833305	0.048211	0.216148	0.0547258	0.112114	0.508138	0.00532156	0.873996	0.965181	-0.0254492	0.475037	0.728154	-0.00823685	0.846727	0.98228
ARIH2	0.0160655	0.543646	0.76323	0.0220436	0.320515	0.702963	0.0451998	0.0628558	0.407785	0.0407948	0.0781044	0.323992	0.0389791	0.138572	0.914388
MTMR14	0.127897	0.000551882	0.0239468	-0.00495513	0.87802	0.969128	-0.037045	0.24305	0.627038	-0.0547585	0.073257	0.316449	-0.042149	0.270439	0.914388
TMEM168	-0.0687118	0.221667	0.48224	0.0626047	0.17584	0.578434	0.0831534	0.0767839	0.432863	0.112004	0.0134611	0.18511	0.0879722	0.149171	0.914388
TMEM267	-0.0502826	0.634438	0.82099	0.0233232	0.781418	0.934043	0.116703	0.160378	0.541862	0.17664	0.0285267	0.229994	0.087068	0.385837	0.926434
ARAP3	0.294136	0.000297703	0.0178972	0.0237172	0.702432	0.903449	-0.0201945	0.755391	0.923787	-0.127936	0.0528875	0.277871	-0.093253	0.229126	0.914388
KLHL25	0.0491472	0.633459	0.820204	0.117428	0.162039	0.56414	0.0567299	0.480601	0.797833	-0.0317246	0.709536	0.870344	0.0564674	0.571188	0.942462
CDH24	-0.215993	0.189728	0.446143	0.343908	0.0158809	0.307143	0.161431	0.232302	0.618029	0.320634	0.0357318	0.242008	-0.17643	0.347819	0.922555
ZNF350	0.065415	0.287027	0.554891	-0.0350378	0.41353	0.765788	-0.0696984	0.108936	0.479597	0.0128639	0.772957	0.902664	-0.0211861	0.689903	0.964005
GNB4	0.0623948	0.328711	0.594352	-0.0670414	0.200437	0.60118	-0.0731951	0.163453	0.546073	-0.0429303	0.439769	0.701948	-0.0434665	0.485096	0.936588
GRM2	0.0761759	0.719305	0.870265	0.405153	0.0387448	0.381544	0.488681	0.0144717	0.273425	0.323692	0.127766	0.404166	-0.0957543	0.70323	0.964005
PRPF4	-0.0495381	0.191172	0.447434	0.0221185	0.474589	0.802764	-0.0456117	0.155809	0.537363	0.0150483	0.638873	0.832188	0.0304592	0.420627	0.928494
DHX8	0.080274	0.0854033	0.292802	-0.0220683	0.566873	0.841284	-0.0872562	0.0252938	0.316783	-0.0857375	0.0309896	0.23465	-0.119711	0.0146796	0.914388
TPM1	-0.00948246	0.865827	0.9426	-0.0164447	0.694748	0.900152	0.00496407	0.911552	0.97604	-0.000992055	0.981375	0.99379	0.0183419	0.694778	0.964005
NME4	-0.157702	0.114915	0.342276	-0.148038	0.0448128	0.392124	-0.111956	0.124243	0.501701	-0.0890598	0.263587	0.556365	-0.00838476	0.932434	0.992545
NPFF	-0.0197904	0.890683	0.954526	-0.0781629	0.470061	0.799849	0.031469	0.764909	0.928561	-0.111236	0.356428	0.636346	-0.0773135	0.533955	0.940207
LILRB3	0.343179	0.00122455	0.0332878	-0.0743128	0.388524	0.752102	-0.0267562	0.743048	0.919259	-0.214089	0.0176033	0.199335	-0.143454	0.167177	0.914388
RTCA	-0.0537033	0.205043	0.463634	-0.0271076	0.39473	0.755068	-0.0376268	0.257336	0.638996	-0.007761	0.817216	0.923557	0.0268134	0.49686	0.938422
SKAP1	-0.19678	0.00517011	0.0647087	0.0293206	0.547958	0.835246	0.0183924	0.718715	0.91102	0.0514401	0.35155	0.631385	0.0080074	0.896118	0.987924
SPTA1	0.104354	0.532101	0.754965	-0.206188	0.164477	0.566359	-0.255385	0.0967627	0.463999	-0.222576	0.136693	0.41545	0.0418942	0.833329	0.981966
PSMG1	-0.203493	0.0104527	0.0947066	-0.0661495	0.291664	0.679534	-0.00494191	0.9355	0.982688	0.00676105	0.912275	0.963964	-0.0658609	0.386316	0.926434
AK2	-0.0495356	0.107798	0.330825	0.00538086	0.823201	0.948803	-0.0238758	0.309478	0.67915	0.01162	0.651241	0.839188	-0.00468424	0.873132	0.986842
AZIN1	0.0221621	0.657364	0.835255	0.0043694	0.909816	0.977481	-0.0402518	0.293199	0.665538	-0.0607812	0.134397	0.412671	-0.0092594	0.857191	0.983297
VILL	0.00415815	0.938929	0.97595	0.0357735	0.396531	0.755302	0.0617441	0.127479	0.507159	-0.0073216	0.86884	0.946179	0.0388659	0.439684	0.929826
ZNF593	-0.0977614	0.500895	0.732466	-0.155483	0.170873	0.573543	0.0639032	0.539111	0.825061	0.0407089	0.720864	0.877456	0.0583656	0.685896	0.96314
VPS13B	0.0843102	0.229944	0.4922	0.079747	0.128459	0.528463	0.026887	0.612441	0.863763	0.0173764	0.739974	0.888324	-0.040922	0.529351	0.940207
CBLB	-0.0767637	0.253947	0.521429	0.109692	0.0239575	0.339882	0.0701847	0.153495	0.535555	0.105346	0.0270538	0.226355	0.0296517	0.590923	0.946789
LTBP3	-0.0249155	0.702317	0.859825	0.0430991	0.446065	0.785879	0.105415	0.0717622	0.421052	0.0394473	0.489701	0.737275	-0.00618316	0.921479	0.990416
PLCH2	-0.340899	0.228153	0.490044	0.399164	0.0812665	0.464183	0.144839	0.490495	0.802754	0.687555	0.00376313	0.170043	0.017338	0.949824	0.995057
ITPRIP	0.199793	0.00785287	0.081968	-0.0407128	0.487671	0.809873	-0.0854651	0.130227	0.509242	-0.178321	0.00470984	0.171519	-0.131693	0.0641744	0.914388
MOK	0.226852	0.114394	0.341322	0.0154911	0.896791	0.973848	-0.0386192	0.725351	0.912932	-0.00164043	0.988148	0.995852	0.107025	0.436662	0.929826
FCRL2	0.078741	0.435322	0.685631	0.152143	0.0954361	0.482963	0.243597	0.00280399	0.179717	0.23759	0.00646275	0.174913	0.0812202	0.425325	0.928494
PDPR	-0.0418315	0.304197	0.572787	0.0908366	0.00757824	0.245197	0.103091	0.00289289	0.179717	0.0705591	0.0245717	0.21979	-0.0144962	0.714466	0.964005
NUDT12	-0.18211	0.296359	0.564642	0.0372134	0.785005	0.935016	0.235438	0.0822012	0.442617	0.0402741	0.777169	0.904615	0.358427	0.0366416	0.914388
MAGOHB	-0.246382	0.0103601	0.0942478	-0.166849	0.0233012	0.339507	0.00527106	0.946359	0.986331	-0.0318649	0.674102	0.852129	0.0120753	0.890701	0.987924
PARPBP	-0.236511	0.127041	0.361193	0.0843632	0.530007	0.828872	-0.0731961	0.588516	0.851864	0.171456	0.165439	0.450785	0.0203518	0.902588	0.989506
NSUN4	-0.0356384	0.452076	0.697276	-0.0266803	0.469189	0.799678	0.0197627	0.575715	0.84517	-0.00408142	0.914693	0.96485	-0.0161855	0.699629	0.964005
ANKRD6	0.150885	0.0588379	0.238947	0.0422075	0.498679	0.814136	0.0335634	0.611903	0.863578	-0.0707114	0.269905	0.561646	-0.0337671	0.648862	0.957656
FAAHP1	-0.0913159	0.536554	0.758744	0.248618	0.029071	0.354491	0.00727492	0.945671	0.98632	0.0184621	0.875567	0.949102	-0.0729241	0.61893	0.952519
POU6F1	0.00211569	0.976955	0.99063	0.152167	0.00851384	0.25303	0.138198	0.0191362	0.290812	0.16311	0.00856592	0.175306	0.137153	0.0424655	0.914388
THRB	0.264718	0.210622	0.469461	-0.0314054	0.865995	0.964041	0.0151007	0.934699	0.982442	0.150384	0.439138	0.701394	-0.0856429	0.696134	0.964005
CD101	-0.152115	0.043458	0.204629	-0.0991986	0.0983445	0.487634	-0.114456	0.0677199	0.415237	-0.172198	0.0125166	0.183249	-0.125819	0.0877279	0.914388
YWHAQ	-0.0775174	0.0973911	0.313557	0.029264	0.356366	0.727718	0.0195209	0.55309	0.834049	0.066236	0.0347052	0.240834	0.0370955	0.300312	0.916008
EBNA1BP2	-0.12003	0.0972766	0.313505	-0.0246684	0.634487	0.875153	0.00764027	0.890292	0.970961	-0.0381899	0.507878	0.748335	-0.0445895	0.498517	0.938422
CYB5R3	0.0130339	0.850993	0.936326	-0.0745622	0.185091	0.58736	-0.0809741	0.149572	0.531359	-0.0712843	0.196497	0.488451	-0.00817842	0.907805	0.989758
ATG4D	-0.0471188	0.418319	0.670236	-0.0164304	0.728989	0.913982	-0.0137827	0.768929	0.930515	-0.0127928	0.793524	0.911993	-0.0181287	0.733117	0.966846
ZNF184	-0.0933758	0.271054	0.539903	0.073785	0.249906	0.642877	0.0563741	0.396611	0.742843	0.0832227	0.225472	0.519074	0.0435575	0.587245	0.946485
PITRM1	-0.0484069	0.203583	0.462263	0.0019826	0.948876	0.989039	-0.0016227	0.960839	0.990013	-0.0137596	0.692796	0.861732	-0.0141797	0.714135	0.964005
SLC35E1	0.021112	0.595669	0.796272	0.00678722	0.831117	0.953006	-0.0222511	0.479454	0.797448	-0.0374444	0.264011	0.556439	-0.0200345	0.589104	0.94649
FGFR1	0.00013128	0.998693	0.999128	-0.0375754	0.575455	0.845944	0.00413817	0.948893	0.986463	0.0587217	0.350586	0.630646	-0.0026017	0.972868	0.996746
TNIP3	-0.36389	0.0430533	0.203644	-0.468194	0.012714	0.288914	-0.142668	0.389876	0.739666	-0.128977	0.494505	0.740164	-0.180291	0.368406	0.924111
FHIT	-0.0790284	0.263388	0.531513	0.0431048	0.428488	0.774941	0.14416	0.0153502	0.273863	0.116612	0.0533215	0.278881	0.122434	0.0653604	0.914388
POLD1	0.0350623	0.581597	0.78849	0.00993624	0.84174	0.956705	0.0207688	0.696631	0.899686	-0.0170628	0.741601	0.889105	0.00236404	0.970754	0.996746
APC	0.157697	0.0185448	0.126861	0.0897191	0.0883177	0.473182	-0.00996335	0.8501	0.959554	-0.0312596	0.565007	0.786876	-0.0502865	0.447211	0.92987
AKR1E2	-0.0655316	0.705093	0.861558	-0.173793	0.24023	0.637949	-0.00349167	0.979456	0.994716	-0.14433	0.353397	0.633053	0.200937	0.270907	0.914388
MEG3	0.123358	0.578258	0.786099	0.0679378	0.702225	0.903449	0.0886174	0.632961	0.872411	0.322912	0.104909	0.369262	0.218927	0.297478	0.916008
PSD	0.201935	0.149941	0.394498	0.0833746	0.540655	0.832595	-0.0226519	0.862107	0.963373	0.0895876	0.496575	0.741862	0.0659918	0.685845	0.96314
RNF8	-0.19403	0.00119701	0.0327985	-0.0859894	0.10513	0.497375	-0.0478745	0.364549	0.721412	0.0963455	0.0693554	0.307459	0.00712873	0.912637	0.989817
LINC00853	0.0703738	0.749856	0.887096	-0.446169	0.0203731	0.326702	-0.0767892	0.71462	0.908373	-0.274793	0.204477	0.497505	-0.0728342	0.742841	0.96898
CD274	0.0691978	0.623828	0.815661	0.0931352	0.47141	0.800936	-0.0397417	0.725284	0.912931	-0.0397768	0.731851	0.884107	-0.15878	0.246633	0.914388
C17orf80	-0.0283719	0.625635	0.816169	0.105011	0.013879	0.29504	0.0746045	0.0946756	0.460986	0.0657377	0.130697	0.407846	-0.0177531	0.758007	0.970774
SNX17	-0.0357574	0.445215	0.693397	-0.0740189	0.0435909	0.390129	-0.0651127	0.0979216	0.465002	-0.0409708	0.316417	0.601615	-0.0216372	0.649431	0.957807
PLA2G4A	0.120431	0.127788	0.362339	-0.116713	0.0618513	0.429567	-0.129343	0.0602517	0.402338	0.00659661	0.918734	0.966749	-0.0672827	0.388785	0.926434
PUS1	-0.072748	0.215956	0.475808	0.0525453	0.282333	0.671112	0.081659	0.0874316	0.450756	0.0805046	0.130805	0.407881	0.0387072	0.480118	0.935729
KCNQ5	-0.012626	0.909001	0.962608	0.0898077	0.352382	0.724235	0.0604774	0.499061	0.806416	0.200252	0.0229115	0.215023	-0.00816582	0.933705	0.99291
MKRN1	0.0283335	0.705717	0.861861	-0.0969096	0.132683	0.533936	-0.176441	0.010619	0.251324	-0.176322	0.00660955	0.174913	-0.0281086	0.723306	0.96566
DIS3L	-0.0437687	0.295121	0.563414	0.0163561	0.619041	0.86736	0.0686573	0.051294	0.389969	0.0757894	0.037128	0.245215	0.0946771	0.0179533	0.914388
SNAP47	-0.104189	0.073998	0.269842	0.00838375	0.85931	0.962679	0.00040613	0.992194	0.998592	-0.0174799	0.685086	0.857641	0.0107831	0.821462	0.979818
FOPNL	-0.127726	0.223087	0.483735	-0.0177969	0.842785	0.957185	-0.0706005	0.417262	0.757511	-0.0276173	0.767628	0.900115	0.0862523	0.405838	0.926851
UROS	-0.144691	0.0550764	0.230546	-0.0572791	0.242314	0.638971	0.0189511	0.695336	0.899628	0.0240712	0.650501	0.839188	0.0160494	0.795762	0.975086
MAP3K14-AS1	-0.0381967	0.737813	0.880178	0.0278601	0.716611	0.908333	0.164434	0.0281594	0.328961	0.0126335	0.877729	0.949624	0.0540269	0.598448	0.947984
UPP1	0.0527041	0.432905	0.683652	-0.145045	0.0110555	0.281811	-0.0988602	0.0881769	0.451447	-0.106226	0.0815048	0.330433	-0.0588417	0.325647	0.916008
KIAA1191	-0.0349835	0.393485	0.651489	0.068126	0.0212258	0.331866	0.023937	0.405524	0.748934	0.0597714	0.0554706	0.283787	0.0689754	0.027705	0.914388
DMXL2	0.190417	0.0551734	0.230882	0.0107109	0.884402	0.971814	-0.0298756	0.679415	0.892553	-0.00860379	0.904668	0.961531	-0.0644961	0.450603	0.930398
ZFYVE27	0.0817585	0.0286898	0.161868	0.0449114	0.124371	0.523724	0.03935	0.201384	0.588179	-0.00372811	0.901039	0.960438	-0.0168682	0.652684	0.958041
VEZT	-0.112978	0.111903	0.337849	0.0614848	0.289107	0.677137	0.05025	0.348339	0.709423	0.0969169	0.100575	0.361966	0.0353368	0.630545	0.955015
ADPRH	-0.0655503	0.295586	0.563889	-0.0757851	0.152871	0.554211	-0.112378	0.0381558	0.361764	-0.0542224	0.319608	0.604025	-0.0480456	0.423255	0.928494
PDK1	-0.0213293	0.673882	0.843693	-0.0271429	0.528032	0.828038	0.015658	0.738226	0.918402	-0.00162205	0.969871	0.988646	0.0256223	0.65094	0.957807
TRMT112	-0.0928024	0.255935	0.523794	-0.177351	0.00543111	0.227153	-0.0736714	0.202293	0.588975	-0.038758	0.534711	0.765582	0.0737537	0.323447	0.916008
UBXN1	-0.0140307	0.84349	0.932353	-0.082427	0.123165	0.522439	-0.0552045	0.266345	0.644757	-0.0150182	0.778994	0.904953	0.0278999	0.667609	0.96034
RPA2	-0.0433474	0.24336	0.508957	0.0227437	0.429085	0.775187	-0.00147834	0.959456	0.989666	0.0429148	0.143797	0.424625	0.0617512	0.0603662	0.914388
ATP2A1	0.235086	0.100262	0.318721	0.121738	0.314409	0.698592	0.248404	0.0288677	0.331859	-0.172518	0.194198	0.485284	0.0285432	0.857649	0.983297
MOV10	-0.0728167	0.250841	0.517833	-0.0287637	0.576821	0.846476	-0.0231842	0.651049	0.879547	0.00397116	0.940362	0.974635	-0.109916	0.0800039	0.914388
FLVCR1-AS1	-0.228417	0.020391	0.133117	-0.189721	0.0173506	0.315286	-0.0441766	0.549009	0.83087	-0.0691043	0.392135	0.664463	-0.115439	0.190059	0.914388
SAE1	-0.0428775	0.327492	0.593469	-0.00934431	0.78543	0.935097	0.0191454	0.607436	0.861211	0.00443359	0.911933	0.963964	0.0234144	0.594668	0.94785
SRRM2-AS1	0.131507	0.558784	0.773402	0.0520451	0.793652	0.938631	-0.0321396	0.871103	0.96483	0.242009	0.263571	0.556365	0.10309	0.679631	0.96185
PRDM10	0.130182	0.106373	0.3288	0.0883732	0.11619	0.51356	0.0175972	0.756905	0.924146	-0.0155232	0.783653	0.907721	-0.0381535	0.637893	0.956018
C2orf27A	0.176041	0.444234	0.69324	0.161976	0.393614	0.754898	0.0883579	0.655416	0.881252	0.188092	0.354782	0.634557	0.204492	0.403738	0.926851
PRCP	0.153885	0.00615645	0.0708955	-0.0921935	0.0423543	0.389094	-0.10398	0.0173797	0.285011	-0.127445	0.00750525	0.174913	-0.0713118	0.197161	0.914388
UBOX5	0.0785994	0.14709	0.390432	-0.0625083	0.14455	0.546116	-0.0747423	0.090285	0.454765	-0.0893927	0.0419605	0.25446	-0.0989529	0.0633221	0.914388
PRC1	-0.135977	0.234165	0.497442	0.0364363	0.673344	0.89001	0.0167634	0.845529	0.958308	0.154052	0.107008	0.372313	0.0575095	0.567079	0.942462
EHMT1	-0.0185802	0.550687	0.768459	0.0196074	0.444185	0.784667	0.0275051	0.292785	0.665377	-0.0323904	0.225437	0.519074	-0.0176223	0.562098	0.942462
UBE3A	-0.130764	0.00384289	0.0552918	-0.0674633	0.0682118	0.44132	0.00858748	0.804078	0.944574	0.0688565	0.049441	0.271498	0.0577406	0.105338	0.914388
TRPC4AP	0.15996	0.000107309	0.0123271	0.0383298	0.243704	0.639573	0.000430562	0.988989	0.996985	-0.0340325	0.299126	0.587102	-0.0233066	0.526081	0.940207
HDAC2	-0.00490029	0.884689	0.951534	-0.00395189	0.895094	0.973301	-0.0392279	0.129395	0.508289	0.00619729	0.817316	0.923557	0.052822	0.106616	0.914388
ARL13B	0.0326021	0.680856	0.847587	0.00171946	0.9775	0.99563	0.0217677	0.743203	0.919259	0.116908	0.08047	0.329128	0.0186341	0.794982	0.975027
AMZ2	-0.0261817	0.442491	0.69188	-1.09179e-05	0.999628	0.999773	-0.0157981	0.555821	0.834903	6.4432e-05	0.998039	0.999558	0.0101184	0.73155	0.966846
RBM15	-0.103631	0.0580947	0.23719	0.0773838	0.0643694	0.43507	-0.00765561	0.862849	0.963417	-0.0461033	0.297301	0.584848	0.00820777	0.873811	0.986842
AEN	-0.0494988	0.414037	0.667261	0.0566965	0.185998	0.588617	0.104256	0.0140754	0.271213	0.0729505	0.115451	0.386445	0.132314	0.0106142	0.914388
CERK	0.00349535	0.905084	0.960335	0.0329646	0.121196	0.521025	0.0315912	0.163333	0.545885	0.0163845	0.482831	0.732953	0.0419192	0.114402	0.914388
MTHFSD	0.024806	0.56661	0.778516	0.025682	0.456915	0.792356	0.0409932	0.238849	0.624935	0.0369484	0.307207	0.593294	-0.0360727	0.440934	0.929838
FNDC3B	0.137633	0.0681625	0.257364	-0.0295447	0.63359	0.874813	-0.0969354	0.11909	0.493375	-0.138665	0.0547029	0.282447	-0.16263	0.0332707	0.914388
RMND5B	0.01062	0.821296	0.921822	0.00309779	0.938908	0.986182	0.0286008	0.490967	0.802754	-0.027069	0.537233	0.767342	-0.0394621	0.410377	0.92771
C11orf1	-0.182015	0.0965576	0.312483	-0.0739701	0.403766	0.75817	-0.150971	0.0668984	0.414865	-0.0546044	0.562613	0.785367	0.0846273	0.427772	0.929228
PCED1A	-0.0469171	0.343917	0.60969	0.0923337	0.0317744	0.361131	0.0891497	0.0349719	0.353636	0.080517	0.0767265	0.32223	0.0576976	0.244763	0.914388
C6orf106	-0.0339446	0.315438	0.583335	-0.0319394	0.252162	0.645787	-0.0511671	0.0845567	0.444883	-0.0517579	0.0686286	0.306149	-0.0474238	0.160112	0.914388
DISC1	-0.00169094	0.988687	0.994796	-0.172682	0.103605	0.494936	-0.0957093	0.356879	0.715406	-0.0176424	0.876884	0.949624	-0.217794	0.0927618	0.914388
STAT4	-0.157466	0.0111321	0.0981501	0.117827	0.0114161	0.282826	0.0857144	0.0712472	0.420829	0.112656	0.0200017	0.206257	0.0404628	0.436774	0.929826
VARS2	0.0670281	0.701675	0.859584	0.0638194	0.634962	0.875153	-0.100852	0.51457	0.813193	-0.203451	0.162425	0.447292	-0.237922	0.196069	0.914388
PATZ1	-0.0449969	0.269734	0.538555	0.0556973	0.0748157	0.456803	0.0221666	0.475687	0.795661	0.0693029	0.0634539	0.298866	0.0339109	0.388083	0.926434
POMT1	-0.0910248	0.0950977	0.309749	0.0502915	0.244404	0.64011	0.0604608	0.197174	0.584247	0.0649828	0.214573	0.507796	-0.0198519	0.712143	0.964005
R3HCC1L	-0.0226168	0.530487	0.753573	0.0209318	0.513078	0.82058	-0.0155387	0.613627	0.864072	-0.051715	0.0928536	0.350199	-0.0296616	0.413992	0.92771
MAP3K7	-0.00055388	0.991589	0.996006	0.0897448	0.0363393	0.37704	0.0144347	0.722785	0.912157	0.0623827	0.121625	0.39447	0.0254107	0.598226	0.947984
IGFBP2	0.205608	0.46557	0.707694	0.0717057	0.753837	0.923899	NA	NA	NA	NA	NA	NA	0.285631	0.310376	0.916008
RCBTB2	0.156376	0.0122663	0.102505	0.0407211	0.395266	0.755128	-0.0140984	0.771767	0.931434	-0.0406191	0.447853	0.708272	-0.0425672	0.51976	0.940207
SHISAL2A	-0.0316141	0.666719	0.84077	0.0852864	0.203995	0.60423	0.179998	0.00121838	0.162093	0.158998	0.0201966	0.206789	0.0721853	0.276508	0.914618
TSGA10	-0.063081	0.556803	0.772448	0.0592354	0.479492	0.80584	0.0735738	0.390245	0.739762	-0.0551981	0.583186	0.799578	0.0547828	0.616138	0.952519
WRB	0.0268917	0.635459	0.821267	-0.0349442	0.502753	0.817285	0.00351025	0.943389	0.985409	-0.0289257	0.585934	0.801435	-0.0131659	0.822615	0.980186
EPB41L2	0.0662163	0.284627	0.552816	-0.0251993	0.586403	0.850886	0.00641771	0.896012	0.97276	-0.0631936	0.228352	0.521358	-0.0363366	0.546045	0.940671
SLC9A5	-0.263792	0.275203	0.543257	-0.27699	0.128195	0.528424	-0.0838843	0.669139	0.886611	-0.344129	0.108756	0.375319	-0.307303	0.169943	0.914388
AZIN2	0.216238	0.19139	0.447716	0.182694	0.166163	0.56845	0.110253	0.406343	0.749302	0.262537	0.0448308	0.261167	0.0284428	0.855012	0.983286
FAM131B	-0.345843	0.00469532	0.0616152	0.0687216	0.52878	0.828278	-0.0493782	0.67201	0.888095	0.0241308	0.828954	0.929344	-0.0889194	0.495098	0.938422
TMEM177	-0.0469174	0.598241	0.797906	-0.0236295	0.744235	0.920016	0.138718	0.0678101	0.415237	0.102105	0.205151	0.498522	0.182657	0.0386762	0.914388
BAG1	-0.0505354	0.662964	0.838073	-0.12687	0.178108	0.580191	-0.237319	0.0110202	0.254693	-0.202321	0.0360495	0.242571	0.0648366	0.573625	0.942908
RPL19	-0.155333	0.120005	0.350906	-0.100722	0.17345	0.575454	-0.102845	0.131558	0.510824	-0.0347827	0.637848	0.831629	0.0840657	0.356324	0.922555
GSTM1	0.0481786	0.639044	0.823501	0.061105	0.442521	0.783496	0.0447611	0.621736	0.868193	0.0115771	0.89001	0.955188	-0.0253825	0.786179	0.973208
HBA1	0.376187	0.159775	0.408275	-0.104144	0.666323	0.887426	-0.32722	0.149554	0.531359	-0.308786	0.181975	0.469304	0.248893	0.383284	0.926434
SLC1A7	-0.606733	0.00123127	0.0334045	0.342565	0.0294686	0.354491	0.277966	0.0921753	0.458051	0.146807	0.412679	0.682448	-0.00189319	0.993409	0.999051
IDH3B	-0.0119705	0.813565	0.917441	-0.00476314	0.899087	0.974512	-0.0001662	0.996874	0.9994	-0.0369782	0.367642	0.644972	-0.0117751	0.822528	0.980166
LINC01260	-0.126739	0.34269	0.608377	0.057734	0.616974	0.866969	0.0446307	0.666693	0.885426	0.214267	0.0539119	0.280581	0.197958	0.162047	0.914388
GPM6A	-0.138862	0.453467	0.697623	-0.277382	0.0654432	0.438156	-0.115138	0.440068	0.772493	-0.0875904	0.594348	0.806389	-0.138782	0.446006	0.92987
CAPN14	0.0626269	0.763335	0.895266	-0.0182759	0.920145	0.980748	0.142911	0.393498	0.741813	-0.0115906	0.944407	0.977066	-0.290185	0.130964	0.914388
LINC01771	0.0182939	0.944433	0.978769	-0.031673	0.865953	0.964041	-0.0308917	0.877407	0.966537	0.249611	0.268768	0.560314	0.118122	0.675434	0.960768
XPNPEP1	0.000210595	0.996139	0.998308	0.00516874	0.85249	0.960483	0.0144304	0.669627	0.886869	0.0204444	0.559602	0.783216	-0.0303106	0.457646	0.932866
TNRC6A	-0.0994391	0.00792118	0.082293	-0.0444596	0.141294	0.543277	0.0264832	0.291632	0.664606	0.00117481	0.967049	0.987369	-0.0191483	0.515845	0.939826
NDC1	-0.0893491	0.181979	0.436199	0.0577104	0.260934	0.652248	0.118681	0.0204203	0.29778	0.0698709	0.17682	0.462898	0.0403454	0.526862	0.940207
YIPF1	0.0863658	0.141093	0.381019	-0.055294	0.273361	0.662325	-0.0686475	0.135191	0.514008	-0.123124	0.0226769	0.214412	-0.0676935	0.229928	0.914388
HSPB11	-0.206683	0.0253237	0.151256	-0.0509039	0.445799	0.785879	0.0246497	0.7194	0.911535	0.0213601	0.761185	0.897467	-0.0270449	0.758222	0.970774
CLCN2	0.00491561	0.970683	0.98802	0.084794	0.459208	0.793975	0.203691	0.0753361	0.42895	0.250392	0.0559318	0.284145	0.247676	0.0968149	0.914388
PGPEP1	-0.11323	0.0717935	0.26514	-0.0749295	0.126979	0.527415	-0.0449922	0.328648	0.694792	-0.0589148	0.22425	0.518165	-0.0356523	0.542314	0.940671
SLC30A6	-0.0306347	0.558565	0.773256	0.0633148	0.140373	0.541314	0.00442378	0.918239	0.977866	0.0661899	0.104678	0.368862	0.0565671	0.301536	0.916008
NAGLU	-0.0510588	0.444188	0.69324	0.0131935	0.785817	0.935316	0.0360842	0.452703	0.779945	0.0586605	0.264007	0.556439	-0.00146755	0.98024	0.996746
TCEANC2	-0.00535891	0.877389	0.947886	-0.0227396	0.466311	0.798207	-0.0321128	0.299796	0.67099	0.0191719	0.536104	0.766228	0.0061215	0.867243	0.986442
NAT9	9.63291e-05	0.998613	0.999121	0.00297132	0.940577	0.986182	0.00576826	0.882952	0.968052	0.050797	0.264824	0.556439	-0.053444	0.331577	0.916302
RPS6KC1	0.00218962	0.96253	0.985105	0.0147903	0.723497	0.912132	-0.00272715	0.94446	0.985986	0.0208979	0.63105	0.828616	0.0476468	0.420759	0.928494
RTEL1	-0.0748883	0.786319	0.906536	0.116728	0.605215	0.860915	0.471152	0.0609633	0.403756	NA	NA	NA	0.078818	0.789477	0.973697
SPEF2	-0.235348	0.0371976	0.186191	0.0694109	0.471514	0.800936	0.0808671	0.350444	0.710605	0.0933484	0.296199	0.583674	0.111646	0.338081	0.918494
RNF145	0.0340035	0.557483	0.772612	-0.109189	0.00604661	0.229645	-0.068951	0.0602214	0.402338	-0.0885101	0.0326787	0.236827	-0.0607589	0.214441	0.914388
ZMAT2	-0.0373962	0.649596	0.83064	-0.171208	0.0053474	0.227153	-0.188031	0.00336676	0.179717	-0.1048	0.115369	0.386445	-0.000815059	0.991535	0.998863
NOC4L	-0.103042	0.249537	0.516609	-0.11721	0.111823	0.507661	-0.0298195	0.696323	0.899628	-0.09625	0.240141	0.532206	-0.0438966	0.630724	0.955015
SLC30A5	-0.0485974	0.349595	0.614606	0.0371253	0.323231	0.705114	0.00682138	0.85766	0.961538	0.0268836	0.505411	0.747167	-0.000786933	0.988183	0.998163
TMEM106C	-0.0976687	0.187749	0.443701	-0.0385034	0.490462	0.810694	0.0407105	0.478606	0.797445	0.044493	0.444382	0.705792	0.087749	0.190308	0.914388
XYLT2	-0.000624379	0.989154	0.995086	0.071165	0.0532664	0.409776	-0.00380615	0.916939	0.97772	0.0419378	0.312764	0.598019	-0.00173452	0.96993	0.996746
ALG8	-0.122863	0.0387059	0.190881	0.00668968	0.8784	0.969344	-0.0114517	0.802128	0.944179	-0.0377471	0.438931	0.701368	-0.039956	0.46625	0.933311
C17orf75	-0.194509	0.0115297	0.0996852	-0.0213795	0.706518	0.905157	-0.000742475	0.989161	0.996985	0.0750427	0.202624	0.495018	0.0877905	0.170921	0.914388
UBL5	0.0329234	0.784434	0.905572	-0.217128	0.0195964	0.324579	-0.16219	0.061132	0.403756	-0.0918591	0.324336	0.609048	0.0195858	0.855034	0.983286
KDELC1	-0.460295	0.013036	0.105476	-0.123151	0.445826	0.785879	0.239642	0.142141	0.523679	-0.133891	0.444584	0.705921	-0.285987	0.13229	0.914388
WDR18	-0.11695	0.17657	0.429634	-0.0581939	0.385157	0.74962	0.0527772	0.444311	0.775997	0.0235956	0.749959	0.892574	0.0387849	0.661333	0.959163
IFIH1	-0.0051297	0.954034	0.982756	0.0405534	0.593596	0.855082	-0.0206418	0.75709	0.924146	0.011845	0.867502	0.945436	0.00333781	0.965917	0.996746
ASPSCR1	-0.0634377	0.364491	0.626619	0.0293061	0.612556	0.865194	0.009578	0.863244	0.963417	0.0646757	0.278191	0.56908	-0.0176795	0.790434	0.973697
PRRG4	0.241387	0.0303234	0.166699	-0.162399	0.0688035	0.442541	-0.18467	0.0243407	0.311893	-0.242893	0.00898097	0.175923	-0.203253	0.0524221	0.914388
NOD2	0.240716	0.000588549	0.0243599	0.00861959	0.883203	0.971814	-0.00686713	0.898313	0.9735	-0.0237589	0.697199	0.86435	-0.0285584	0.675005	0.960768
HEXDC	0.0658259	0.22176	0.48224	-0.0337818	0.466761	0.798207	0.0827542	0.0698888	0.41861	0.0387148	0.423485	0.689687	0.00712394	0.890045	0.987924
INO80E	0.0624665	0.244643	0.51092	0.0291666	0.496678	0.81319	0.043531	0.281267	0.655708	0.048329	0.290166	0.579037	0.00205188	0.968581	0.996746
LOC100507634	0.115983	0.504202	0.734578	-0.0771272	0.580869	0.848675	0.0102552	0.948062	0.986376	-0.0624267	0.675709	0.8532	0.000603033	0.999642	0.999923
CUL2	-0.0489807	0.271109	0.539903	0.0456717	0.217651	0.617122	-0.00301854	0.933315	0.981597	0.0400209	0.274967	0.566088	0.0255309	0.570505	0.942462
C8orf58	0.175548	0.0106738	0.0960223	0.0507472	0.298321	0.686057	0.0793182	0.139376	0.521095	0.0251789	0.656184	0.841776	0.0460467	0.497731	0.938422
FAM107B	-0.00323213	0.930774	0.972597	-0.0131612	0.643814	0.879174	-0.0285837	0.351047	0.710605	-0.00497335	0.869346	0.946472	0.0333211	0.363124	0.923468
PXK	0.28688	0.000262839	0.0173867	0.0366446	0.511397	0.82025	-0.0500142	0.322434	0.689215	-0.103619	0.0894934	0.343652	-0.0590364	0.396591	0.926434
RAP1GAP	0.292599	0.129131	0.364125	-0.0717167	0.664055	0.886704	-0.480891	0.0094904	0.242242	-0.300945	0.0862211	0.339226	0.076694	0.72737	0.966392
TGM3	0.367435	0.0174663	0.123079	-0.0829658	0.511757	0.82025	-0.122083	0.313616	0.681651	-0.306724	0.0237554	0.218313	0.0173564	0.913448	0.989986
DNMT3A	0.113905	0.00168246	0.0376297	0.0647948	0.0360453	0.376896	0.0290746	0.277758	0.653797	-0.00356215	0.904246	0.961377	0.0130535	0.707571	0.964005
IKBKE	-0.0284817	0.511331	0.740256	0.0429077	0.200737	0.601507	0.0291496	0.412986	0.753569	0.0130216	0.705051	0.867949	0.0181889	0.670755	0.96034
MRPS18A	-0.0653674	0.389659	0.647927	-0.0499829	0.382086	0.748012	0.015163	0.802167	0.944179	-0.0530597	0.378673	0.653896	0.0310504	0.67326	0.960346
RSPH9	0.123852	0.678615	0.846423	-0.233849	0.342178	0.7166	-0.257547	0.315077	0.682412	-0.465165	0.0592694	0.2907	-0.159789	0.540093	0.940671
FCMR	-0.0603631	0.259963	0.528181	0.0751155	0.0803238	0.463987	0.0775013	0.0614689	0.403824	0.054819	0.208984	0.502556	0.0408949	0.374789	0.926434
KCNH8	0.0388512	0.806077	0.915497	0.251001	0.0478268	0.397856	0.391106	0.00280355	0.179717	0.228785	0.0874649	0.340636	0.0113621	0.944833	0.994306
TMEM182	0.0398167	0.791139	0.908374	0.149571	0.212636	0.611999	0.302121	0.00582999	0.219278	0.0575911	0.651227	0.839188	0.1159	0.413117	0.92771
ZNF513	-0.0395427	0.427701	0.678785	0.0174865	0.668887	0.888879	0.00195003	0.964215	0.990472	-0.0411903	0.37598	0.651438	-0.0254681	0.611398	0.952519
RIOX2	-0.0427459	0.394907	0.652251	0.0230973	0.562815	0.840356	0.0193102	0.639364	0.875159	0.103743	0.0128172	0.183347	0.0510898	0.300993	0.916008
ZGPAT	0.0671286	0.196303	0.45296	-0.0547696	0.236777	0.635682	0.0175178	0.711539	0.907139	-0.0270993	0.558599	0.782763	-0.0455081	0.401271	0.926434
GABPB2	-0.0540347	0.324998	0.591864	0.043427	0.30128	0.687592	0.0618574	0.163858	0.546622	0.0557331	0.215223	0.50829	0.028925	0.563391	0.942462
MYADM	0.25298	0.0148302	0.112453	-0.176297	0.0262546	0.351561	-0.16045	0.0380964	0.361501	-0.190453	0.0229294	0.215023	-0.11758	0.23254	0.914388
ZNF302	-0.19247	0.0218512	0.138208	0.0534357	0.447109	0.78661	0.0030853	0.964521	0.990472	0.119013	0.0824217	0.331579	0.090514	0.244863	0.914388
PRPF40A	-0.0441162	0.25235	0.519728	-0.00290134	0.928297	0.983893	-0.0184138	0.591279	0.852931	0.0433503	0.193452	0.484383	0.0167089	0.697008	0.964005
CPA5	0.220951	0.312192	0.580298	0.0617561	0.71919	0.908849	0.102599	0.523108	0.817863	0.291314	0.124866	0.399799	0.24025	0.265722	0.914388
MED21	-0.0927272	0.173363	0.425595	0.0326856	0.576221	0.846441	0.0432615	0.495287	0.804076	0.133704	0.0220539	0.213297	0.0879245	0.216936	0.914388
POLI	-0.0654508	0.554287	0.77059	0.0386532	0.612204	0.864872	0.0594444	0.447658	0.777086	0.069702	0.372465	0.648838	0.0382775	0.671678	0.96034
TM2D1	0.0262418	0.605463	0.802623	0.0608886	0.136496	0.537709	0.0790285	0.0655324	0.412457	0.0638981	0.145198	0.42612	0.0596574	0.324205	0.916008
PLRG1	-0.0873799	0.0692762	0.259923	0.0219191	0.607279	0.862051	0.0412257	0.309317	0.678954	0.11765	0.00447059	0.171519	0.0865133	0.0658191	0.914388
C4BPA	0.283088	0.104661	0.326591	-0.0170296	0.90584	0.976695	-0.0940777	0.538024	0.824396	-0.380845	0.0231396	0.216069	-0.229936	0.170936	0.914388
CA6	0.0176112	0.936637	0.97432	0.227192	0.172169	0.574408	-0.0166081	0.927385	0.980823	0.243135	0.197421	0.489527	0.258483	0.236991	0.914388
TSPO	0.137286	0.128803	0.363872	-0.134238	0.0779216	0.460885	-0.0836974	0.230928	0.615892	-0.141618	0.0612993	0.294462	0.00607075	0.943631	0.994306
PSMA6	-0.290666	0.00278617	0.0479912	-0.243708	0.00147183	0.172168	-0.139927	0.0671268	0.415045	-0.00908739	0.902924	0.960951	0.0174692	0.838844	0.981966
TNFSF13B	0.106645	0.261539	0.529975	-0.14291	0.0861015	0.469716	-0.0702215	0.345867	0.706938	-0.135843	0.110222	0.377545	-0.0582111	0.490054	0.936588
B4GALT2	-0.36881	0.0180843	0.125479	-0.256329	0.0606291	0.427648	-0.0719789	0.573653	0.843268	-0.293723	0.0368572	0.245166	-0.09111	0.557692	0.942462
B4GALT3	-0.0777681	0.122788	0.354816	-0.0733603	0.0604639	0.427424	-0.0366685	0.384018	0.736538	-0.078703	0.0579627	0.288945	-0.0224114	0.642908	0.956101
B4GALT4	-0.0836611	0.188142	0.444121	0.0460421	0.294653	0.681934	-0.00827449	0.857311	0.961412	0.0865188	0.0556353	0.284114	0.0353085	0.495402	0.938422
MRPL40	-0.132765	0.218813	0.478807	-0.116008	0.122851	0.522251	-0.0496324	0.559014	0.836504	0.00229095	0.979243	0.992719	0.061785	0.523185	0.940207
GALNT4	0.209126	0.297337	0.565446	0.0361797	0.841307	0.956705	-0.128818	0.5047	0.809203	0.165061	0.399051	0.669274	0.131239	0.563043	0.942462
HYAL2	-0.0251029	0.707544	0.863019	-0.0844442	0.157672	0.560356	-0.0388352	0.504631	0.809203	0.0245184	0.699217	0.864826	-0.0131373	0.842148	0.982
JRKL	-0.0595994	0.476016	0.715741	0.0409051	0.543116	0.833987	0.0727145	0.246646	0.629286	0.0609358	0.338005	0.619758	0.119346	0.0939515	0.914388
SRSF9	0.0248857	0.521715	0.747331	-0.0281536	0.375856	0.742748	-0.0327962	0.307075	0.677644	-0.0165313	0.61844	0.821414	0.0137525	0.724417	0.965826
SYK	0.126761	0.0281278	0.160132	-0.0671555	0.138362	0.540291	-0.0916505	0.0528468	0.390831	-0.147374	0.00123697	0.170043	-0.114736	0.037695	0.914388
STX10	0.112109	0.139823	0.379867	-0.13085	0.0274522	0.35371	-0.133757	0.0163993	0.278808	-0.163157	0.00656167	0.174913	-0.0554692	0.415658	0.927858
STXBP1	0.134377	0.19218	0.448788	0.117489	0.199063	0.599868	0.106864	0.286985	0.662162	-0.0791106	0.400516	0.670545	0.136198	0.252052	0.914388
VAMP8	-0.170775	0.0816781	0.285775	-0.185608	0.0105106	0.276008	-0.136378	0.0369072	0.358902	0.00803989	0.908554	0.962633	0.0593355	0.475584	0.934192
RPS6KB1	-0.0363745	0.382258	0.642125	0.00602063	0.86693	0.964041	-0.00116939	0.974202	0.993952	0.0346999	0.347815	0.628824	0.0487488	0.299094	0.916008
EIF4G3	0.122398	0.0525595	0.225508	0.00270543	0.954648	0.989928	-0.0975363	0.057111	0.399536	-0.0477495	0.373864	0.649805	-0.140148	0.0248607	0.914388
CHRNA10	0.272967	0.0102668	0.094021	0.0538881	0.543619	0.834	0.0404922	0.639879	0.875159	-0.0967476	0.252995	0.545582	-0.122648	0.263407	0.914388
NUP107	-0.0962213	0.0605584	0.242923	0.0955303	0.0237641	0.339882	0.0311714	0.422911	0.760692	0.0882529	0.0355967	0.241775	0.025781	0.5697	0.942462
LPAR5	-0.138467	0.0133252	0.106999	0.101838	0.0170242	0.314131	0.0863474	0.0509474	0.388616	0.107434	0.0168307	0.195873	0.0242655	0.634582	0.955415
GSDMB	0.0169851	0.780821	0.904191	0.140318	0.00127389	0.168582	0.156161	0.000411164	0.126913	0.138336	0.00262711	0.170043	0.0356111	0.515742	0.939826
LINC00623	-0.0014767	0.976037	0.99	-0.0934039	0.0228776	0.339452	-0.100123	0.00549062	0.214714	-0.065711	0.0627405	0.297795	-0.0475495	0.264805	0.914388
KMT2E-AS1	-0.024231	0.722089	0.872023	-0.0878141	0.110858	0.506491	-0.0646018	0.208722	0.595396	-0.0817797	0.15227	0.43552	-0.0161216	0.78494	0.973208
SUPT7L	-0.0236927	0.695196	0.855902	0.0962731	0.0127617	0.289197	0.0882824	0.0263898	0.320415	0.127143	0.00329715	0.170043	0.062822	0.185183	0.914388
PXYLP1	0.0706609	0.356927	0.621223	0.0593605	0.277695	0.666959	0.076115	0.154574	0.536441	0.0711138	0.199503	0.492298	0.0425042	0.518901	0.940207
SLC25A17	-0.00157753	0.978183	0.990686	0.0407991	0.369491	0.737755	0.0668627	0.150569	0.532187	0.0736008	0.104027	0.367678	0.044283	0.381545	0.926434
ITGB3BP	-0.280977	0.0122428	0.102471	-0.0752643	0.399581	0.75686	0.0565527	0.570297	0.841273	0.0448523	0.648409	0.838216	0.0917859	0.415297	0.927858
SP140L	-0.0379532	0.318195	0.585365	0.053969	0.0438489	0.390494	0.0511279	0.0740743	0.425929	0.0673529	0.0392784	0.2485	0.00542226	0.889954	0.987924
TPRA1	0.0687177	0.244749	0.51092	6.08973e-05	0.998794	0.999573	0.0376673	0.462991	0.788107	-0.00439772	0.925645	0.969496	-0.0358416	0.532994	0.940207
TRAT1	-0.312255	0.00369507	0.0538408	0.0140429	0.880555	0.97061	0.0836449	0.350584	0.710605	0.201269	0.0175003	0.198983	0.149248	0.133081	0.914388
ICOSLG	0.0585464	0.493978	0.72838	0.126154	0.0736302	0.454086	0.0386952	0.590597	0.852655	0.014067	0.841947	0.93432	-0.0285928	0.722935	0.96551
CCDC144A	0.0750652	0.668628	0.840822	0.142053	0.385237	0.74962	-0.0968215	0.581517	0.847806	-0.0713786	0.705207	0.867971	-0.0485131	0.82017	0.979579
DOCK4	0.162426	0.177164	0.430471	0.0129459	0.901916	0.975433	-0.0333576	0.729264	0.914374	-0.200908	0.0454042	0.262329	-0.08958	0.415562	0.927858
PIGN	-0.119388	0.025309	0.151256	0.0348489	0.404997	0.758895	0.022376	0.582272	0.848264	-0.0146707	0.740629	0.888588	0.035099	0.500408	0.938422
PPP1R8	-0.0312933	0.416201	0.668713	0.0070244	0.822463	0.948505	0.00526393	0.877499	0.966537	0.0358404	0.289774	0.578912	0.0199134	0.619055	0.952519
ZNF770	-0.0719835	0.319425	0.586608	0.00262808	0.957584	0.990618	-0.00404826	0.944662	0.986123	0.0156149	0.781202	0.90633	0.0285901	0.679502	0.96185
SLC43A3	0.0137768	0.781227	0.904222	-0.0467708	0.292359	0.679879	-0.0960734	0.0261993	0.32006	-0.0907645	0.0479342	0.268979	-0.0966589	0.0586362	0.914388
RAB5A	0.0706131	0.135913	0.373224	-0.017005	0.650587	0.881805	-0.0687368	0.0626123	0.407471	-0.0744327	0.0807916	0.329277	-0.0354309	0.44559	0.92987
HCLS1	0.150587	0.0174068	0.123079	-0.0609545	0.226076	0.628119	-0.0704958	0.164701	0.547091	-0.122138	0.0196114	0.204722	-0.0638709	0.290345	0.914618
MTR	-0.131439	0.0616811	0.244732	0.0501583	0.331753	0.709383	0.0263694	0.62666	0.870813	0.0506143	0.396943	0.667305	-0.00642263	0.920189	0.990416
TMED4	0.032834	0.329573	0.595436	0.0357522	0.203288	0.603721	0.038161	0.121033	0.496293	0.0528675	0.0376166	0.24538	0.0238453	0.461688	0.932866
U2SURP	-0.0515106	0.242091	0.507615	0.0312739	0.417576	0.768466	0.0191929	0.639298	0.875159	0.046149	0.254919	0.548194	0.0204527	0.678758	0.961833
TAB2	0.0861914	0.183815	0.438649	0.00287821	0.949413	0.989039	-0.0513653	0.298277	0.670417	-0.0672986	0.202016	0.495018	-0.0385248	0.549383	0.941689
LINC01359	0.145289	0.324031	0.591458	-0.104124	0.371759	0.739422	-0.134739	0.219698	0.606611	-0.178652	0.118774	0.390343	-0.335444	0.0170021	0.914388
MIR3671	0.331269	0.0415637	0.19941	0.221009	0.108324	0.502845	0.170626	0.239492	0.624935	0.262622	0.0905884	0.345285	-0.12612	0.46463	0.933311
FAHD1	-0.127977	0.0796507	0.28188	-0.138013	0.0195721	0.324579	-0.118608	0.0436061	0.371215	-0.119244	0.0513702	0.275525	-0.0380921	0.581289	0.943884
SUCO	-0.0614112	0.407402	0.663199	0.0637749	0.280419	0.668627	0.0105799	0.858493	0.961644	0.0980159	0.0993081	0.359771	0.0639347	0.377525	0.926434
TLE4	0.147581	0.0120368	0.101416	-0.0226732	0.599118	0.858485	-0.057488	0.191726	0.577154	-0.102673	0.0389326	0.248106	-0.0572105	0.297133	0.916008
DIS3	-0.0920795	0.0187344	0.127318	-0.0232688	0.483045	0.808053	0.0173598	0.623258	0.869011	0.0451075	0.199562	0.492298	0.00536025	0.898233	0.988481
COMMD9	0.00786853	0.851056	0.936326	-0.0443894	0.197203	0.598631	-0.0183839	0.615145	0.865076	0.0179819	0.636757	0.831118	0.0462443	0.307254	0.916008
USP4	0.191159	0.000180448	0.0154165	-0.00658515	0.85976	0.962679	-0.0312289	0.396598	0.742843	-0.0697945	0.085431	0.337749	-0.0282749	0.535388	0.940543
TRPC1	-0.335266	0.058055	0.237098	0.0580881	0.670942	0.889484	-0.0127725	0.930939	0.981088	0.188495	0.223771	0.51745	0.327817	0.0826921	0.914388
LUC7L2	0.0684586	0.448747	0.69573	0.102778	0.186901	0.589856	0.0477282	0.511375	0.812384	0.0806569	0.30077	0.588539	0.202569	0.0140811	0.914388
TFEC	0.0348532	0.783663	0.905062	0.0080984	0.933849	0.985476	-0.0167076	0.873005	0.965022	0.0816497	0.408143	0.677751	0.0597944	0.62807	0.95407
C1orf198	0.0396147	0.594822	0.795722	0.0696876	0.311074	0.695694	-0.0827135	0.187493	0.571972	-0.0636642	0.319611	0.604025	-0.103422	0.230082	0.914388
QPCTL	-0.0257297	0.782386	0.904843	0.0999651	0.152237	0.55351	0.164543	0.028758	0.331859	0.213981	0.00598961	0.174913	0.121462	0.197451	0.914388
EWSR1	0.0742143	0.0118057	0.100799	0.00188329	0.940136	0.986182	0.00139335	0.954405	0.987562	-0.0100791	0.679968	0.855768	-0.0534605	0.0638872	0.914388
LYRM4	-0.158955	0.0794398	0.281728	-0.0971793	0.135327	0.536462	-0.016077	0.810255	0.946425	0.00528002	0.938208	0.973508	0.0234385	0.79074	0.973697
AKR1C3	-0.686339	5.34426e-07	0.00245034	0.0440129	0.685165	0.894854	-0.0330528	0.763812	0.927925	0.225651	0.0575626	0.287894	0.155884	0.251048	0.914388
FAM69A	-0.117872	0.135194	0.372663	0.0100901	0.858471	0.962655	0.112138	0.0486643	0.381647	0.102798	0.0739715	0.317564	0.0762868	0.298609	0.916008
FOSB	-0.116567	0.420635	0.672215	0.00371097	0.976869	0.995354	-0.0997006	0.433941	0.76907	0.196499	0.151074	0.434168	-0.0239412	0.863492	0.98482
EPB42	-0.0138564	0.920403	0.967766	-0.0819038	0.491248	0.810694	-0.295526	0.0145727	0.273425	-0.250419	0.032009	0.236616	0.0281595	0.851884	0.982498
ALDH2	0.131344	0.0356152	0.18144	-0.134138	0.0146436	0.299413	-0.114279	0.0382884	0.361989	-0.126088	0.0198577	0.205586	-0.063049	0.32009	0.916008
MR1	0.0123765	0.748082	0.885738	0.018725	0.586308	0.850872	-0.023462	0.49155	0.803061	-0.0120841	0.723555	0.879224	-0.0602545	0.143263	0.914388
SOD2	0.211358	0.0180074	0.125413	-0.0772207	0.289412	0.677232	-0.121502	0.0869538	0.449493	-0.177621	0.0277876	0.228932	-0.100019	0.264762	0.914388
MAP1S	0.0928124	0.235349	0.499264	-0.0706023	0.280289	0.668627	-0.0924826	0.161402	0.543089	-0.140689	0.0281119	0.229688	-0.100124	0.222226	0.914388
FAM86C1	-0.0600628	0.552134	0.769276	0.0480091	0.549898	0.835943	0.147368	0.0639095	0.409457	0.177664	0.0346009	0.240677	0.0402998	0.643807	0.956166
KIAA1551	0.270673	0.00329384	0.0511869	0.0489468	0.464172	0.796586	-0.0177697	0.806227	0.945353	-0.0257246	0.743308	0.889471	-0.0153503	0.869501	0.98674
RPRD1A	0.0463558	0.386831	0.645971	0.0159848	0.714542	0.90704	0.00977938	0.825105	0.952203	0.0241452	0.562409	0.785241	0.00134298	0.982812	0.996746
STAU1	0.0825453	0.09943	0.3172	-0.0120837	0.734428	0.916561	-0.0715128	0.0523109	0.390831	-0.0672002	0.108904	0.375415	-0.0134098	0.764863	0.971855
INTS13	-0.131147	0.0485175	0.216394	-0.000430583	0.992659	0.998823	0.0148654	0.741881	0.919178	0.0763323	0.135195	0.413853	0.0828951	0.148778	0.914388
SLC28A3	0.104678	0.672702	0.843149	-0.0495714	0.79133	0.93794	-0.0294497	0.880981	0.967736	0.161262	0.381542	0.656233	0.130317	0.588412	0.94649
LHPP	-0.0892271	0.260395	0.528435	-0.0866479	0.158864	0.560862	-0.145543	0.0195644	0.293149	-0.0857455	0.197501	0.489527	0.065417	0.413001	0.92771
ARMH3	-0.048633	0.160684	0.409142	0.0122062	0.636503	0.87584	-0.014927	0.600278	0.856923	-0.0161835	0.588651	0.802611	-0.0181473	0.581823	0.943884
CACNA1H	0.0593444	0.649594	0.83064	0.00620667	0.955693	0.990076	0.184138	0.0689845	0.416839	-0.0884729	0.459811	0.717108	0.0967568	0.436667	0.929826
PERP	-0.17803	0.120348	0.351463	-0.0573946	0.557397	0.839371	0.0561325	0.559404	0.836576	0.107139	0.286029	0.576513	-0.122459	0.328901	0.916008
TMPRSS3	0.306005	0.0430022	0.203613	0.054949	0.622861	0.869425	0.215374	0.0878033	0.451161	0.0569534	0.65296	0.839547	0.111734	0.374332	0.926434
RBM26	-0.0379543	0.223551	0.484426	0.00755281	0.783709	0.934657	0.0242466	0.349748	0.710422	0.0225547	0.415647	0.684784	-0.000277467	0.992437	0.998936
FIGNL1	0.0360207	0.72704	0.875006	0.18313	0.0196271	0.324579	0.169885	0.0215503	0.302663	0.200563	0.00844101	0.175306	0.111165	0.271629	0.914388
PRDM15	0.0388311	0.505796	0.735902	0.0743313	0.0907214	0.474375	0.140292	0.00199006	0.167934	0.119901	0.0286538	0.229994	-0.0321774	0.538949	0.940543
STX11	0.19499	0.0298283	0.165196	-0.0473072	0.545356	0.834589	-0.122479	0.0857976	0.44701	-0.0948984	0.25612	0.549102	-0.0541183	0.548534	0.941347
GNB1L	-0.0608769	0.568606	0.779905	-0.0875705	0.396235	0.755302	0.00651191	0.945006	0.986183	-0.177007	0.0982166	0.358325	-0.158527	0.184917	0.914388
ABR	0.223141	0.0765891	0.275709	0.196116	0.0803795	0.463987	0.0837469	0.437173	0.77109	0.150067	0.225134	0.519061	0.151041	0.274532	0.914388
LIM2	-0.270653	0.351409	0.616298	0.196679	0.360714	0.731505	0.458966	0.0524002	0.390831	0.49653	0.0426465	0.256277	0.153335	0.540565	0.940671
ARFRP1	-0.0322128	0.637912	0.822955	-0.0505117	0.332878	0.710581	0.0195429	0.702673	0.903548	-0.00293234	0.952118	0.980581	-0.00098201	0.987407	0.997813
MFSD11	0.0432326	0.28959	0.557283	-0.0241348	0.488705	0.810309	0.000834271	0.98151	0.99504	-0.0395832	0.329938	0.613193	-0.0417493	0.36055	0.923468
RPS10	-0.153853	0.373574	0.633284	0.00290562	0.976995	0.995408	0.196154	0.13685	0.516956	0.0944872	0.5537	0.779129	0.298044	0.0951261	0.914388
HNRNPR	-0.100653	0.0115155	0.0996852	0.0041864	0.888829	0.972369	-0.0271197	0.387092	0.737692	0.0378458	0.238876	0.530873	0.0205372	0.543298	0.940671
UNC45B	-0.505045	0.00178389	0.0391972	0.0707046	0.622432	0.869425	0.0846041	0.540278	0.826119	-0.0326834	0.836687	0.93226	0.0037599	0.978997	0.996746
DERA	-0.0557677	0.275976	0.544236	-0.0156471	0.704712	0.904601	-0.0868696	0.0277529	0.326131	-0.0294053	0.442091	0.704187	0.0300507	0.513256	0.939128
RANGAP1	-0.0477195	0.315397	0.583335	-0.0338016	0.437588	0.779779	-0.0197709	0.638223	0.874917	0.00223725	0.959404	0.984061	-0.0444454	0.371958	0.926097
ISCU	0.0225606	0.601972	0.800244	-0.045628	0.172952	0.57538	-0.0281272	0.423788	0.761227	-0.0246775	0.468035	0.723498	0.0664832	0.0908234	0.914388
EAF2	-0.302454	0.0133251	0.106999	-0.283985	0.00744758	0.243679	-0.00454843	0.969274	0.991912	-0.0546839	0.625804	0.825485	-0.13299	0.328084	0.916008
ZNF148	0.00711063	0.874443	0.946785	-0.0437595	0.216111	0.615319	-0.0796025	0.0512869	0.389969	-0.0423133	0.267224	0.558862	-0.0304236	0.529748	0.940207
BCKDHB	-0.228481	0.00651874	0.0733159	0.0541573	0.377119	0.744076	0.107	0.0768442	0.433002	0.0742486	0.2233	0.517051	0.0141791	0.84101	0.981966
HMGA1	-0.00971568	0.861352	0.940459	0.00149435	0.972505	0.994054	0.00610874	0.893266	0.971821	0.026687	0.544027	0.772047	0.0153807	0.778444	0.972769
TAF1B	-0.137048	0.0528627	0.225844	-0.0841459	0.108548	0.502845	-0.0100133	0.860237	0.962517	0.057859	0.263201	0.556053	-0.0360445	0.574079	0.943097
SRSF11	-0.0683564	0.135392	0.372853	0.0325612	0.362859	0.73316	0.0776961	0.0232201	0.308443	0.0732656	0.0440558	0.25983	0.0326886	0.452041	0.930398
HHLA3	0.0540189	0.640619	0.824219	-0.133582	0.143156	0.544495	0.0179267	0.831268	0.953611	0.0130661	0.885991	0.953902	0.0355897	0.761478	0.971616
CLDN5	0.0822324	0.620583	0.813894	-0.0649716	0.68427	0.894396	-0.0249258	0.86436	0.963715	-0.153014	0.337022	0.618692	0.039462	0.815998	0.978958
CFL2	-0.00731022	0.942942	0.97813	0.0845146	0.240303	0.637949	0.109985	0.120491	0.495919	0.153084	0.0445156	0.260706	0.0820403	0.380037	0.926434
D2HGDH	0.0106872	0.883316	0.950705	0.160987	0.00175298	0.178378	0.203736	0.000970137	0.153127	0.181497	0.00629083	0.174913	0.0488771	0.512296	0.938957
UBXN11	0.0434574	0.434374	0.685028	-0.0719056	0.106856	0.500811	-0.00421037	0.925838	0.980759	-0.0469174	0.325405	0.609763	-0.00294201	0.956351	0.996209
APOL1	-0.00895785	0.930447	0.972442	-0.120083	0.167361	0.569278	-0.129155	0.0893534	0.452843	-0.0937054	0.23282	0.525135	-0.125539	0.151279	0.914388
GCSAM	-0.0356709	0.657909	0.835522	0.0772108	0.20364	0.603721	0.0668852	0.268391	0.646115	0.102505	0.0796459	0.327026	0.0568694	0.360646	0.923468
PPCDC	0.103113	0.141515	0.381748	-0.0597683	0.268117	0.657573	0.0150667	0.77595	0.93311	-0.0946411	0.10436	0.368263	-0.0607732	0.351508	0.922555
EIF3K	-0.089044	0.243241	0.508917	-0.0996829	0.0709396	0.446652	-0.0793552	0.118857	0.493375	-0.0601596	0.283627	0.574586	0.0221145	0.74986	0.96898
SNX14	-0.00782072	0.892191	0.954736	0.00371603	0.932999	0.984954	0.0117843	0.798152	0.94249	0.0958461	0.0341203	0.239662	0.0808823	0.161391	0.914388
AUH	-0.0469583	0.425165	0.676947	-0.0580016	0.195644	0.597901	0.0110273	0.824817	0.952028	0.05649	0.30845	0.594368	0.022241	0.746201	0.96898
ZNF304	-0.046162	0.509695	0.739009	0.0444987	0.346493	0.719232	0.0772203	0.135199	0.514008	0.0231325	0.656424	0.841853	0.081701	0.190521	0.914388
FOXD2-AS1	-0.180219	0.119722	0.350826	0.143747	0.120098	0.519296	0.192657	0.0543534	0.391602	0.122726	0.233095	0.525308	0.0892083	0.45865	0.932866
LINC00174	0.0960693	0.207593	0.465739	0.135782	0.0180539	0.316908	0.123307	0.0407525	0.364787	0.0454444	0.4417	0.703925	-0.0654122	0.315864	0.916008
C7orf13	-0.124555	0.424991	0.676789	-0.0792579	0.543791	0.834	0.0731653	0.563743	0.838502	0.165406	0.216322	0.509174	0.0356657	0.823625	0.980253
TYW3	-0.219161	0.00113537	0.032046	0.0293956	0.625162	0.870907	0.102696	0.0826112	0.442952	0.0985467	0.107209	0.372488	0.106691	0.140203	0.914388
EIF5A	-0.100516	0.0978568	0.314111	-0.0883344	0.0575516	0.42096	-0.0728973	0.132559	0.511964	-0.0299438	0.542689	0.771079	0.0264367	0.638474	0.956018
ANAPC7	0.0555432	0.0672482	0.2556	0.0259069	0.318861	0.702003	0.0523801	0.0368214	0.358902	0.0679272	0.0165638	0.194575	-0.0308759	0.28449	0.914618
NDUFB4	-0.0604437	0.44829	0.695414	-0.0648411	0.331179	0.709174	-0.05954	0.351403	0.710995	0.00853565	0.895269	0.957864	0.0579227	0.455327	0.932637
TESC	0.0195401	0.885561	0.952078	-0.194971	0.0784502	0.462185	-0.302092	0.00587867	0.219278	-0.233455	0.0325458	0.236761	0.0528326	0.705745	0.964005
GSN	0.134931	0.144863	0.386726	-0.13053	0.0897412	0.474375	-0.129535	0.0991684	0.466701	-0.220642	0.00421938	0.171155	-0.149556	0.0972795	0.914388
RABGGTB	-0.0674166	0.309937	0.577843	0.0426781	0.427462	0.77414	0.10798	0.0473377	0.378945	0.0654903	0.227321	0.520702	0.0200107	0.780706	0.972769
SNORD45A	0.123758	0.675239	0.844509	0.103195	0.677418	0.891993	0.195478	0.445623	0.776722	0.27216	0.27739	0.568077	0.201	0.536857	0.940543
SNORD45B	-0.068219	0.781138	0.904222	-0.280951	0.130849	0.531987	0.0422628	0.83234	0.95399	0.107808	0.612272	0.817669	-0.0850493	0.749915	0.96898
PRSS36	0.129597	0.361428	0.624554	0.159644	0.23495	0.634681	0.0126502	0.913137	0.976471	-0.086816	0.493355	0.739867	0.0901415	0.544273	0.940671
PPP1R12A	0.00822925	0.876151	0.947729	-0.0719989	0.0642342	0.43507	-0.071286	0.0819411	0.442617	-0.0774247	0.0800962	0.328396	-0.0306746	0.557086	0.942462
SNF8	-0.0572155	0.411357	0.665515	-0.0699714	0.186125	0.588885	-0.0730817	0.141347	0.522851	-0.0213783	0.681218	0.856394	0.00919639	0.881858	0.987678
ST6GALNAC3	0.103365	0.351745	0.616573	-0.0218539	0.804496	0.941707	-0.0554414	0.494516	0.804076	-0.0842968	0.389482	0.6623	0.0130997	0.908843	0.989758
CDH1	0.0853592	0.652322	0.832346	-0.111778	0.488612	0.810309	-0.115312	0.458205	0.784525	-0.168713	0.318826	0.603529	-0.0933675	0.637656	0.955979
GNAL	-0.455723	0.00747988	0.0794484	0.0145192	0.913303	0.979049	0.251858	0.0830786	0.443439	0.122507	0.428847	0.692874	-0.157145	0.324662	0.916008
ZNF155	0.0399437	0.478953	0.718024	0.0530648	0.234123	0.634306	0.0468209	0.310548	0.680256	0.0659829	0.1803	0.46803	0.0480555	0.394094	0.926434
HADHA	-0.0124392	0.782146	0.904753	-0.0719367	0.0316883	0.361131	-0.0925808	0.00363193	0.186153	-0.0631682	0.0595064	0.290895	-0.0246054	0.538861	0.940543
GUSB	-0.0772649	0.111395	0.336977	-0.0649898	0.0912151	0.474375	-0.0324674	0.421969	0.760543	-0.0420753	0.311936	0.597333	-0.0445752	0.371415	0.925483
AMPD3	0.0563092	0.337887	0.60461	0.0963047	0.0193396	0.324579	0.035178	0.402025	0.746802	-0.0724591	0.0962361	0.355408	0.0440983	0.383146	0.926434
NR3C1	0.06524	0.177006	0.430315	-0.00762602	0.82915	0.951775	-0.0513153	0.182891	0.568717	-0.0334934	0.399349	0.669479	0.00339882	0.943019	0.994306
SURF1	0.0565323	0.368007	0.629281	-0.0264472	0.584098	0.85018	0.0320865	0.494485	0.804076	0.0308338	0.525855	0.759946	0.0531019	0.380642	0.926434
CSGALNACT1	0.0848905	0.18542	0.441027	-0.0255661	0.597983	0.857652	0.032028	0.542775	0.827642	-0.0311289	0.550651	0.776675	0.0171992	0.785784	0.973208
JAKMIP1	-0.336388	0.00292907	0.048889	0.069652	0.371464	0.739422	-0.0115185	0.895958	0.97276	0.150034	0.0967148	0.355562	0.0894881	0.361367	0.923468
CCDC13	0.345679	0.00358375	0.0530562	0.0744799	0.463521	0.79626	0.0535216	0.587916	0.851262	0.0405434	0.689274	0.859436	-0.0211385	0.862345	0.984694
ADA	-0.148157	0.0612643	0.244187	-0.0239797	0.687007	0.895502	-0.0150115	0.811771	0.946942	0.0257006	0.691026	0.860699	-0.0407891	0.595638	0.94785
PMS2	-0.0107642	0.821192	0.92178	0.071486	0.0685209	0.442541	0.0354209	0.337289	0.70092	0.084038	0.0285651	0.229994	0.00587879	0.889816	0.987924
XPR1	0.0662082	0.184498	0.439822	0.0376646	0.285628	0.675118	-0.0485525	0.202399	0.589128	0.00564501	0.890698	0.955284	-0.0353907	0.434962	0.929826
ZNF25	-0.083251	0.318837	0.586077	0.0830221	0.201654	0.601831	0.0547133	0.411701	0.75258	0.150936	0.0170838	0.196833	0.0345827	0.63541	0.955415
TSHZ3	0.209034	0.0212756	0.136495	0.000437326	0.995146	0.999117	-0.0783685	0.259746	0.640536	-0.175377	0.0244449	0.219731	-0.095267	0.266751	0.914388
MINK1	0.0910757	0.0327255	0.173844	0.0576104	0.0755221	0.458802	0.0150123	0.658045	0.882338	-0.00690119	0.848132	0.936646	-0.0397475	0.357512	0.922975
C10orf143	-0.256421	0.0144902	0.111224	-0.172473	0.0399442	0.385262	-0.161317	0.0449111	0.373738	-0.0435363	0.621594	0.822595	-0.115126	0.256428	0.914388
NRBP1	0.0354588	0.416814	0.669072	-0.0682677	0.0540245	0.413064	-0.0668744	0.0706872	0.420304	-0.107321	0.00259309	0.170043	-0.068674	0.13271	0.914388
IFI44	-0.137514	0.348783	0.613837	-0.0421993	0.758705	0.925764	-0.0290652	0.812939	0.947547	0.111529	0.382374	0.656846	-0.0848379	0.596037	0.94785
CDK2AP2	-0.0336077	0.645809	0.827921	-0.0485051	0.373769	0.741177	0.00165472	0.975795	0.994343	0.00632308	0.905976	0.961959	0.0197207	0.76563	0.971855
CDCA2	-0.175153	0.508861	0.738487	-0.417077	0.0698695	0.444767	0.12279	0.597509	0.855864	-0.0498694	0.827051	0.928547	-0.435515	0.11342	0.914388
KIAA0319	0.241525	0.0353806	0.180915	0.010786	0.903253	0.975867	0.00261539	0.975771	0.994343	-0.177273	0.059991	0.291412	-0.121248	0.236431	0.914388
TOP3A	0.0988937	0.032277	0.172885	-0.00752967	0.848035	0.95882	-0.0211763	0.562214	0.837774	-0.0631144	0.0912679	0.347044	-0.0874194	0.0560056	0.914388
DHRS3	-0.295573	0.000106973	0.0123271	0.0124691	0.833983	0.954552	0.0413821	0.494418	0.804076	0.0601225	0.342013	0.623394	0.0558767	0.415562	0.927858
SLC16A4	0.278096	0.0845367	0.29146	0.0993845	0.475893	0.803451	-0.00900006	0.945286	0.986256	0.0431258	0.762656	0.898182	0.165132	0.342045	0.920678
SUPT6H	-0.0217785	0.627049	0.816767	-0.0448881	0.219408	0.619124	-0.0565602	0.116319	0.490639	-0.0757438	0.033547	0.238527	-0.107078	0.0138226	0.914388
ALDH4A1	0.127659	0.19045	0.446787	-0.0277574	0.690543	0.897485	0.00896799	0.906581	0.975291	-0.0149413	0.853692	0.938753	0.00484388	0.957837	0.996487
TMEM25	-0.0682482	0.443214	0.692616	0.08652	0.210174	0.609982	0.0449176	0.486191	0.800808	0.0973994	0.185174	0.473581	0.0841798	0.298979	0.916008
NECTIN3	-0.301417	0.0772551	0.277323	-0.10362	0.456177	0.792302	-0.0891726	0.530402	0.821508	-0.225132	0.150129	0.432612	-0.207148	0.293553	0.914915
L3MBTL1	0.199929	0.0920957	0.304086	0.107912	0.201304	0.601603	0.179771	0.0396559	0.363917	0.186171	0.0326795	0.236827	0.0559741	0.587916	0.94649
WARS	-0.0440264	0.588855	0.792069	-0.0999209	0.200878	0.601545	-0.120225	0.0924017	0.458051	-0.0845464	0.234743	0.526471	-0.0921617	0.252671	0.914388
ZDHHC1	-0.00451218	0.988112	0.994436	0.0237553	0.897351	0.974147	0.0967198	0.586151	0.850263	0.378309	0.0683609	0.305902	0.574726	0.0186898	0.914388
TRA2A	0.0899192	0.0623756	0.245768	0.0581489	0.131257	0.532683	0.0289142	0.461367	0.786884	0.0352289	0.365658	0.643625	0.064147	0.198606	0.914388
ATF5	-0.133818	0.165023	0.414874	-0.0782078	0.277878	0.667009	-0.036937	0.594777	0.853764	-0.0258458	0.724543	0.879884	-0.0666146	0.406115	0.926851
AKR7A3	0.481641	0.0780098	0.278644	0.519729	0.021802	0.334516	0.474636	0.0472505	0.378945	0.510545	0.0446078	0.260783	0.150404	0.624131	0.952519
CPSF1	0.00678895	0.866859	0.943102	0.0562983	0.0736973	0.454297	0.0883653	0.00880564	0.240363	0.0602427	0.0979593	0.357775	0.0179753	0.658831	0.959163
CCDC106	0.00511655	0.964217	0.985615	0.068345	0.438928	0.780662	0.130679	0.129494	0.508289	-0.0209597	0.802136	0.917236	0.0693511	0.50999	0.938422
FAM216A	-0.0560194	0.566485	0.778422	0.0324747	0.649174	0.881382	-0.0214573	0.755806	0.92397	-0.0293023	0.69721	0.86435	0.139526	0.0804914	0.914388
PSMC3IP	0.0912682	0.381582	0.641803	0.0546068	0.517502	0.822334	0.209433	0.0228382	0.307571	0.151459	0.116212	0.386923	0.140854	0.218979	0.914388
STYXL1	0.0692176	0.301228	0.56946	-0.0960921	0.0542836	0.414133	-0.102154	0.0511439	0.389631	-0.108403	0.0521732	0.27594	-0.0411652	0.529124	0.940207
ADNP	0.00480933	0.91881	0.967335	0.0490061	0.141514	0.543277	0.00365811	0.919572	0.978447	-0.00736007	0.828203	0.929014	-0.024639	0.56902	0.942462
C1QA	-0.188631	0.278244	0.546534	0.0387417	0.800966	0.940472	-0.0770471	0.587381	0.85102	0.0523553	0.727779	0.881387	-0.185248	0.289174	0.914618
MARK3	0.0465403	0.314536	0.582753	-0.0756509	0.0578836	0.421828	-0.0969824	0.0190555	0.290812	-0.125224	0.000891343	0.170043	-0.0434012	0.332161	0.916707
YBEY	-0.0728301	0.340616	0.606496	-0.0675254	0.300044	0.686551	-0.0777586	0.211619	0.598531	-0.031407	0.616435	0.820237	-0.00773435	0.916932	0.990416
ALDH18A1	-0.174202	0.00303268	0.0492926	-0.00845701	0.86559	0.964041	0.0457312	0.347499	0.708672	-0.0345683	0.493702	0.739867	0.0111258	0.835582	0.981966
INPP4A	0.0711529	0.270313	0.539098	0.110084	0.0134366	0.289853	0.0427949	0.343739	0.705875	0.0801029	0.0892828	0.34337	0.0297696	0.575429	0.943097
AHCY	0.0115192	0.800607	0.913142	-0.00694235	0.842163	0.956763	-0.0242333	0.518337	0.815552	0.0363162	0.362891	0.641505	-0.0148038	0.760296	0.971544
GOLM1	-0.0678078	0.280168	0.548727	-0.0461268	0.388916	0.752547	-0.0622856	0.217624	0.605406	-0.049989	0.381923	0.656475	-0.0208673	0.74044	0.967786
C1orf52	-0.00328157	0.958018	0.984357	0.0484708	0.306099	0.691158	-0.00688347	0.882394	0.968052	0.0554587	0.219233	0.512865	0.010769	0.852037	0.982498
HPGD	-0.103879	0.243303	0.508917	0.0107713	0.881121	0.97078	0.0861202	0.208796	0.595396	0.025163	0.725605	0.880479	0.0771532	0.360029	0.923468
FOXM1	-0.113076	0.552812	0.769472	-0.274669	0.0691955	0.443269	-0.115317	0.457897	0.784346	-0.10445	0.491075	0.738321	-0.242729	0.208804	0.914388
RPS6KA5	0.0888743	0.0788049	0.280454	-0.0100117	0.804776	0.941711	-0.00983537	0.811888	0.946942	-0.0558456	0.194395	0.485602	-0.0544919	0.271009	0.914388
RABEP1	0.0178806	0.737929	0.880178	0.0792616	0.0528704	0.408757	0.0508277	0.229121	0.614102	0.0850566	0.0403403	0.250586	0.0450092	0.354244	0.922555
CDKN1A	0.0458789	0.586377	0.791082	-0.13466	0.0409012	0.387211	-0.058823	0.397358	0.743441	-0.0942048	0.180711	0.4684	-0.0944153	0.25541	0.914388
PPP1R2	-0.0104532	0.785959	0.906268	0.0262531	0.403614	0.758167	0.0100555	0.741731	0.919168	0.020053	0.474654	0.728121	0.0846761	0.025847	0.914388
GPI	-0.111291	0.130857	0.366643	-0.0799114	0.148992	0.549986	-0.0185463	0.739758	0.918737	-0.0521904	0.370509	0.647468	-0.0623133	0.379764	0.926434
GP1BA	-0.0578448	0.734253	0.878627	0.000574784	0.99748	0.999407	-0.346297	0.0176064	0.285144	-0.276191	0.0709215	0.311211	-0.319568	0.0636867	0.914388
COL24A1	0.144985	0.383709	0.643228	-0.037729	0.793195	0.938631	-0.0257084	0.872789	0.965022	0.203855	0.207908	0.501622	0.0228488	0.907741	0.989758
NREP	-0.00928165	0.868789	0.943906	0.0512985	0.238664	0.636974	0.0312926	0.46704	0.790349	0.0234902	0.589899	0.803268	0.071172	0.222965	0.914388
INTS12	-0.0567967	0.21729	0.477186	-0.0197085	0.583667	0.849803	-0.00991047	0.79161	0.940008	-0.0202085	0.611525	0.817073	0.0450597	0.314081	0.916008
ANK1	-0.0238286	0.845231	0.933153	-0.119565	0.242425	0.638971	-0.28535	0.00758909	0.225723	-0.290766	0.00576987	0.174109	-0.0288641	0.826222	0.980817
DCUN1D1	-0.00966994	0.86149	0.940535	-0.0512004	0.220796	0.620673	-0.0685507	0.151294	0.532906	-0.0104865	0.818909	0.923984	0.0546261	0.305065	0.916008
PPIA	-0.153259	0.0522222	0.224614	-0.0934183	0.0924553	0.477187	-0.0429465	0.435478	0.769762	0.0467336	0.413189	0.682847	0.0769487	0.260159	0.914388
NUMBL	0.0625124	0.412915	0.666312	0.125013	0.0336709	0.368545	-0.0163215	0.788591	0.939036	0.0594398	0.379194	0.654306	-0.00210648	0.97743	0.996746
ANKLE1	-0.0123315	0.892957	0.955029	0.0862163	0.258234	0.651028	-0.049531	0.483923	0.799658	0.0286549	0.727856	0.881387	0.0785386	0.3845	0.926434
LOC105378828	0.115504	0.506711	0.736688	-0.01125	0.948705	0.989039	0.0474181	0.766844	0.929389	0.0595063	0.724917	0.880001	0.136692	0.476164	0.934516
ATP13A2	0.00138441	0.974792	0.99	0.0450413	0.255083	0.648147	0.0338365	0.383149	0.735481	0.0120985	0.759855	0.89697	-0.0262429	0.599827	0.94852
R3HCC1	-0.00319261	0.96768	0.986763	-0.0196639	0.722543	0.911594	-0.0304523	0.604061	0.859497	-0.0284965	0.634428	0.829826	0.0532465	0.415776	0.927858
MICB	0.0215076	0.842594	0.931961	-0.0245778	0.799586	0.940016	-0.0631587	0.553848	0.834077	-0.0125279	0.904908	0.961564	-0.0556212	0.649554	0.957807
SELENOF	-0.0125823	0.741903	0.882546	0.00305132	0.92765	0.983777	-0.0170592	0.599625	0.856695	0.0313016	0.303746	0.591009	0.0496643	0.216805	0.914388
BCL11B	-0.195594	0.000422874	0.0207836	0.0119184	0.78328	0.934508	-0.0019147	0.964575	0.990472	0.0166696	0.713906	0.872783	0.0583696	0.223413	0.914388
ZNF254	-0.0701602	0.483641	0.721136	0.00650443	0.931149	0.984316	0.0155194	0.851476	0.959587	0.0860488	0.295009	0.582407	0.124242	0.227703	0.914388
SP3	0.0787479	0.285975	0.554026	0.0377527	0.507231	0.818157	-0.0230786	0.702142	0.903117	0.000496503	0.99375	0.998508	0.0235139	0.763997	0.971855
PPARGC1B	-0.0790949	0.360491	0.624031	0.0593649	0.424956	0.772657	0.0386218	0.581638	0.847806	0.0247584	0.739898	0.888324	-0.0860829	0.338149	0.918494
TJP2	0.0205356	0.734355	0.878627	0.0120177	0.827345	0.950571	-0.0526865	0.306176	0.677134	-0.0784422	0.130694	0.407846	-0.00916194	0.886343	0.987924
COPZ1	-0.0758015	0.071245	0.264073	-0.0564018	0.0882142	0.473159	-0.0263341	0.417531	0.757511	0.0180705	0.595301	0.807159	0.028259	0.489694	0.936588
KYAT3	-0.0434679	0.321886	0.589736	-0.000142871	0.996476	0.999293	0.0377529	0.210269	0.597403	0.0013453	0.965103	0.986545	0.0022041	0.95318	0.995619
GBP3	-0.0954792	0.325411	0.592146	0.0615485	0.418738	0.769081	-0.0371909	0.606734	0.860772	0.0841952	0.229778	0.523064	-0.00840129	0.922318	0.990542
RNPEP	0.0756987	0.163514	0.412904	-0.0662702	0.161531	0.563079	-0.0903059	0.0591361	0.401786	-0.117309	0.0172888	0.197661	-0.10595	0.0734004	0.914388
HEXA	-0.0441455	0.181356	0.435759	-0.008101	0.769853	0.929947	0.0141655	0.618125	0.866479	0.00567942	0.838008	0.932657	-0.0158054	0.651693	0.957807
ZEB1	-0.0365498	0.512767	0.740823	-0.000638631	0.98877	0.998729	0.0209712	0.668681	0.886424	-0.0167914	0.728156	0.881387	0.024396	0.670749	0.96034
ZFYVE19	0.0412035	0.388249	0.646685	0.0353907	0.363279	0.733476	-0.00956249	0.809605	0.946425	0.0260379	0.538901	0.76806	-0.00338985	0.941265	0.994306
FLT3	0.270982	0.00640387	0.0724385	-0.153679	0.111766	0.507661	-0.119221	0.19767	0.584427	-0.108951	0.255778	0.549102	-0.195893	0.0749719	0.914388
GBP1P1	-0.456268	0.156922	0.404586	-0.142815	0.615198	0.866537	0.0422429	0.899805	0.973615	0.248749	0.395401	0.666095	-0.190768	0.546853	0.94106
SLC44A5	-0.264631	0.285961	0.554026	0.167706	0.430081	0.775187	0.284815	0.141261	0.522813	-0.0984476	0.618494	0.821414	0.163219	0.545313	0.940671
RAB30	-0.185484	0.00224602	0.0423786	-0.0591373	0.25542	0.648459	-0.00646139	0.902285	0.974642	-0.0183028	0.716332	0.874205	-0.0175397	0.748121	0.96898
LRRC8C-DT	-0.0486869	0.799796	0.912887	-0.0495044	0.739403	0.918142	-0.0442358	0.768931	0.930515	0.330101	0.0389128	0.248106	0.137976	0.482587	0.935893
FEN1	-0.222467	0.0154504	0.114911	-0.12526	0.0887899	0.473468	-0.0841318	0.242971	0.626948	-0.180681	0.0162933	0.194575	-0.176257	0.0324801	0.914388
RHOH	-0.134427	0.0144549	0.111076	0.0751169	0.0839693	0.465975	0.0321323	0.443482	0.775424	0.0501709	0.236932	0.528778	0.0931254	0.0440387	0.914388
CTDP1	0.0798637	0.197468	0.45436	-0.0407276	0.429141	0.775187	-0.0458785	0.389261	0.739244	-0.113228	0.0389318	0.248106	-0.0418913	0.543259	0.940671
DYRK1B	0.0790108	0.174136	0.426651	0.00378583	0.934472	0.985599	-0.0300866	0.53567	0.823251	-0.0312874	0.501591	0.745312	-0.0340935	0.552792	0.941697
NEMF	-0.0564697	0.262088	0.530293	-0.040307	0.23816	0.636536	0.00170909	0.953728	0.987424	0.0172854	0.570664	0.789752	0.0244881	0.485205	0.936588
VAV3	0.110071	0.106087	0.328582	0.0064235	0.88788	0.972176	-0.0627616	0.181514	0.567677	-0.0656962	0.231621	0.524566	-0.0986222	0.113638	0.914388
SESN2	0.0759145	0.251861	0.519325	-0.00456798	0.932263	0.984629	0.00649772	0.917681	0.97772	-0.0480651	0.42247	0.689219	-0.110463	0.0799551	0.914388
PARP9	0.0855198	0.369114	0.629941	-0.0455836	0.579179	0.84773	-0.0758397	0.283014	0.657369	-0.0833905	0.285495	0.57632	-0.104195	0.217551	0.914388
ZMIZ2	0.0277319	0.478865	0.718024	0.0390517	0.236792	0.635682	0.0645369	0.0513353	0.39007	0.00252241	0.944352	0.977066	-0.0341833	0.402079	0.926434
NAA16	-0.0137641	0.854462	0.938448	0.0791869	0.181388	0.584811	0.0776559	0.165272	0.547231	0.128282	0.0263962	0.225377	0.0648133	0.363981	0.923468
MCM10	-0.192352	0.493048	0.727747	-0.273761	0.223017	0.62351	-0.0918261	0.698472	0.900732	-0.172787	0.482073	0.732525	-0.505515	0.0650715	0.914388
LRRC59	-0.00160581	0.974931	0.99	-0.0697127	0.0916115	0.475192	-0.0464713	0.265886	0.644611	-0.0575274	0.190418	0.480521	-0.0625146	0.199708	0.914388
TMCO6	0.0157961	0.74799	0.885727	-0.0264361	0.489293	0.810694	0.00404028	0.919036	0.978343	-0.0381544	0.361718	0.640921	-0.0443106	0.375302	0.926434
CBWD1	-0.211154	0.00763327	0.0805799	-0.147803	0.0293915	0.354491	-0.0901553	0.185684	0.571209	0.129452	0.0674195	0.304892	-0.0212468	0.812933	0.978319
TRMT10C	-0.218303	0.000980171	0.0298941	-0.00225849	0.967208	0.992519	-0.021245	0.702922	0.903701	0.0949571	0.10158	0.363817	0.0317657	0.616077	0.952519
ORAI2	0.137105	0.0813269	0.285298	-0.105096	0.0820576	0.464275	-0.0766089	0.188619	0.573375	-0.149237	0.0156111	0.192794	-0.10569	0.136825	0.914388
GLT8D1	-0.0189641	0.689001	0.853034	0.0648742	0.0473681	0.396815	0.0468081	0.140242	0.522103	0.0629052	0.0492196	0.271407	0.0167012	0.714072	0.964005
SELENOS	-0.112136	0.0816483	0.285775	-0.10324	0.0375558	0.379397	0.00870425	0.851528	0.959587	0.0339725	0.521993	0.756893	-0.0144618	0.811871	0.978284
PDP1	-0.0877919	0.250244	0.517293	-0.0194028	0.72507	0.912306	-0.0310719	0.599915	0.856817	0.0113554	0.827294	0.928547	0.0149932	0.818921	0.979426
MKL1	0.101995	0.0514155	0.222504	-0.0018019	0.967778	0.992519	-0.0570964	0.192225	0.577655	-0.0724545	0.101535	0.363817	-0.0816926	0.13003	0.914388
RPA1	-0.108249	0.0136047	0.108107	-0.00940817	0.787635	0.936411	-0.0303419	0.421237	0.760164	-0.0247621	0.528995	0.762337	-0.0255217	0.564762	0.942462
SHISA5	0.106862	0.138597	0.377955	-0.0838562	0.156656	0.559042	-0.0972602	0.0863617	0.448267	-0.111897	0.0664961	0.303829	-0.0894755	0.165887	0.914388
ABI1	0.0551378	0.218687	0.478683	0.00490538	0.886072	0.971911	-0.0262374	0.441231	0.773338	-0.00416631	0.908862	0.962728	-0.00921224	0.833392	0.981966
IL11RA	0.0510567	0.474154	0.714582	0.146439	0.00499223	0.225776	0.160803	0.00211141	0.169523	0.115284	0.0658338	0.302362	-0.0348198	0.593528	0.947396
OCIAD2	-0.274197	0.00873777	0.0857551	-0.0795738	0.317532	0.701296	-0.0490292	0.493168	0.803876	0.0457046	0.5377	0.767498	0.0208212	0.828229	0.981055
TMED5	-0.0158696	0.812464	0.916922	0.0476966	0.377175	0.74408	-0.00930936	0.856881	0.961162	0.0604256	0.236774	0.528639	0.031129	0.650234	0.957807
SMYD5	-0.0680552	0.33531	0.601878	0.0407179	0.430115	0.775187	0.0600255	0.258441	0.639621	0.0940772	0.0974691	0.357081	0.0588524	0.380028	0.926434
CCDC18-AS1	0.0235775	0.643516	0.826322	0.0504667	0.210074	0.609898	0.127961	0.00143616	0.163393	0.0943085	0.0275473	0.228065	0.00556526	0.911789	0.989817
RIC8B	-0.0886918	0.197276	0.454223	0.146848	0.00669904	0.235702	0.0902293	0.0717261	0.421052	0.121376	0.0284197	0.229994	0.0855642	0.218336	0.914388
LMNA	0.0763509	0.467226	0.70923	-0.173697	0.0435621	0.390129	-0.049805	0.558146	0.835955	-0.0709429	0.413605	0.683033	-0.0213464	0.844859	0.982069
LIMK2	0.282478	0.00399869	0.0564701	-0.0183973	0.822056	0.948463	-0.0812878	0.292582	0.665315	-0.221309	0.0153215	0.192022	-0.14867	0.114613	0.914388
IL15RA	0.0128886	0.85329	0.937602	-0.0255504	0.679851	0.892452	-0.0809434	0.182323	0.568461	-0.0268776	0.645686	0.836649	-0.0394387	0.567389	0.942462
SLC50A1	-0.0278605	0.627535	0.817099	-0.0672574	0.133964	0.534736	-0.0345691	0.410792	0.7522	-0.00357774	0.931959	0.971929	0.0580596	0.279589	0.914618
TCL1A	0.0309164	0.688267	0.852202	0.0320739	0.580154	0.847988	0.107604	0.0721254	0.421642	0.0719317	0.224708	0.51872	0.103764	0.144904	0.914388
ZNF708	-0.216425	0.0108129	0.0966552	0.00637271	0.928898	0.984154	-0.00562892	0.937278	0.983144	0.0112785	0.872209	0.947538	0.0434089	0.641416	0.956018
SLC25A40	0.0769676	0.381872	0.641975	0.0334781	0.536565	0.830716	-0.0113634	0.843565	0.958027	0.0319165	0.586658	0.801755	0.0589041	0.474235	0.93387
ANO10	0.154766	0.0264892	0.155245	-0.0779578	0.162331	0.564164	-0.093029	0.109616	0.47985	-0.151667	0.0123418	0.183249	-0.0313049	0.676745	0.961528
NSFL1C	0.178008	0.00517996	0.064773	-0.0930606	0.0679468	0.441026	-0.0750478	0.128642	0.508021	-0.0931065	0.0687634	0.306302	-0.0539071	0.336835	0.918442
ATG16L1	0.0505885	0.206977	0.465312	0.0780394	0.0136347	0.29219	0.0788941	0.00672553	0.22525	0.0684411	0.0323312	0.236761	0.0370551	0.304279	0.916008
TRIM68	-0.0929247	0.0878877	0.297606	0.00495098	0.906297	0.976798	0.0434962	0.292507	0.665315	0.0310045	0.522723	0.757366	0.0148272	0.763282	0.971855
FANCL	-0.0712589	0.575636	0.784569	0.0487859	0.64409	0.879204	0.0101578	0.92322	0.980376	0.20751	0.0409938	0.251863	0.0387173	0.758546	0.970921
IARS2	-0.0596471	0.184127	0.439198	0.00743958	0.840252	0.956705	-0.0220419	0.532329	0.821797	-0.0501999	0.174856	0.460991	-0.0313327	0.472794	0.933788
XKR8	0.258696	0.000467211	0.0219334	-0.0327381	0.58134	0.848852	-0.0564007	0.355171	0.714624	-0.109704	0.0919285	0.348417	-0.0590182	0.412003	0.92771
VAC14	-0.0460264	0.298278	0.566713	-0.0225411	0.530007	0.828872	0.00762288	0.844605	0.958029	-0.0272358	0.468125	0.723557	-0.0118108	0.781896	0.972776
CCDC40	0.0372798	0.890105	0.954279	0.241892	0.29578	0.682765	0.117919	0.630146	0.871798	-0.247373	0.315435	0.60064	0.254317	0.422092	0.928494
SYBU	0.293607	0.254223	0.521761	0.178246	0.401018	0.75777	0.38104	0.0748027	0.427966	0.0666441	0.751895	0.893286	0.58862	0.0275436	0.914388
ZNF780A	-0.0511788	0.341354	0.607259	0.0208048	0.638729	0.877177	0.0275295	0.547233	0.829538	0.0370585	0.411248	0.68102	0.0132152	0.799956	0.976024
IMPDH1	0.168567	0.0283832	0.160729	-0.083024	0.19326	0.596065	-0.115022	0.0656161	0.412457	-0.174937	0.0087751	0.175306	-0.138136	0.0639161	0.914388
PALLD	-0.0128982	0.890608	0.954526	-0.00950219	0.908457	0.977186	-0.113582	0.145827	0.525976	0.0259892	0.739619	0.888312	-0.0779192	0.36685	0.923468
PLEKHA8	-0.0510966	0.439587	0.689612	0.0405895	0.406199	0.760397	0.0733855	0.189656	0.574934	0.0773627	0.148195	0.430896	0.0229132	0.732254	0.966846
CCNT1	-0.0319773	0.413299	0.666775	0.0172681	0.57358	0.845164	0.00198893	0.951038	0.987215	0.0102751	0.753865	0.894093	0.0102864	0.81619	0.978958
TRAF3IP2-AS1	0.0409244	0.594339	0.795544	0.139185	0.00896058	0.260582	0.156337	0.00371644	0.186205	0.113307	0.0575008	0.287839	0.0996153	0.144403	0.914388
TMEM56-RWDD3	-0.0484016	0.790764	0.908324	0.0255585	0.870858	0.965339	0.109745	0.5176	0.814948	0.308484	0.0794086	0.326562	0.353595	0.0839309	0.914388
DCAKD	-0.10033	0.0544984	0.229383	0.0415871	0.335114	0.713225	0.0145933	0.742593	0.919259	0.050664	0.272387	0.564111	0.0940046	0.0906896	0.914388
DAB2IP	-0.352027	0.0952247	0.309942	0.167323	0.367804	0.73662	0.214433	0.277022	0.652729	0.126179	0.506561	0.747588	0.139618	0.577743	0.943377
TWNK	-0.0669769	0.30198	0.570382	0.0657433	0.202795	0.60333	0.0345481	0.516736	0.814327	0.0397444	0.501168	0.745107	0.0863072	0.218442	0.914388
DMKN	-0.488349	0.0554951	0.231646	0.248626	0.228731	0.630395	0.0361303	0.865221	0.963767	0.2881	0.227864	0.521017	-0.0696765	0.781345	0.972769
SPATA13	-0.00658548	0.915202	0.965754	0.00259611	0.957101	0.990601	-0.0145984	0.766087	0.929016	-0.0194237	0.704514	0.867581	-0.0429842	0.476708	0.93517
ZNF2	-0.0403826	0.551584	0.768931	0.0211842	0.65036	0.881805	-0.00231975	0.959078	0.989568	0.0619646	0.211432	0.505222	0.166997	0.00341501	0.914388
NPHP4	0.0775264	0.273956	0.542285	0.162072	0.00241095	0.190658	0.211003	0.000113595	0.0825007	0.0420408	0.455211	0.713067	0.0738089	0.270105	0.914388
DYNLT1	0.0476265	0.484015	0.721381	-0.101446	0.0897841	0.474375	-0.107462	0.064247	0.410295	-0.0853629	0.16299	0.448224	-0.0464811	0.441344	0.929838
TMEM106A	0.130647	0.0160195	0.117207	-0.0369994	0.378129	0.744636	-0.0551583	0.203176	0.589659	-0.0566165	0.208157	0.501663	-0.0410123	0.405769	0.926851
TRAPPC12	0.152974	0.0302935	0.166673	0.0961152	0.167009	0.568849	0.0772201	0.247388	0.629602	-0.0339835	0.59074	0.803729	0.0527204	0.477801	0.935657
TRIM37	-0.0203128	0.731244	0.87732	0.0771322	0.0702352	0.445105	0.0164203	0.710073	0.906352	0.0540649	0.226934	0.520288	0.0372892	0.556302	0.942462
NBR1	0.100395	0.028296	0.160594	-0.0204236	0.571861	0.844698	-0.0654139	0.0557994	0.394831	-0.0778091	0.0399597	0.250036	-0.0620331	0.168356	0.914388
YTHDC2	-0.114928	0.12511	0.358054	0.0955727	0.070311	0.445105	0.058034	0.245384	0.629069	0.100951	0.0608898	0.293309	-0.00194015	0.97575	0.996746
IFITM1	-0.0549595	0.627787	0.817131	-0.162843	0.0815932	0.464183	-0.197307	0.0146838	0.273425	-0.134192	0.12221	0.39544	-0.0764849	0.45092	0.930398
CWC27	-0.157288	0.0159058	0.116747	-0.0279183	0.573716	0.845274	-0.0360198	0.45966	0.785554	0.0287802	0.570716	0.789752	0.0382856	0.504995	0.938422
TRMT13	-0.0829274	0.362566	0.624866	0.10468	0.139066	0.540777	0.134645	0.0635149	0.408964	0.203935	0.0120949	0.182465	0.1487	0.122803	0.914388
COPS2	-0.234342	0.0147314	0.111889	-0.0543094	0.533953	0.830081	0.0117354	0.893442	0.971878	0.155067	0.0625475	0.297262	0.160297	0.10582	0.914388
TGFB1I1	-0.0374209	0.837814	0.929933	-0.215715	0.174146	0.576484	-0.417306	0.0121932	0.260492	-0.297233	0.0740449	0.317687	-0.0468231	0.809746	0.977932
MSH6	-0.0474794	0.32702	0.59319	0.0637269	0.0917004	0.475475	0.0031708	0.928316	0.980823	0.0286126	0.465281	0.721335	-0.0321648	0.431815	0.929826
RTCA-AS1	-0.119309	0.493934	0.72838	-0.120591	0.4161	0.767411	-0.0790957	0.586294	0.850298	-0.102998	0.461119	0.717936	0.16792	0.323018	0.916008
SGK1	0.215783	0.0021758	0.0421704	0.0201947	0.704051	0.904265	0.00936092	0.873043	0.965022	-0.0489433	0.384852	0.658815	0.00779297	0.905363	0.989758
RREB1	0.0342764	0.460491	0.703159	0.038158	0.323235	0.705114	0.0224436	0.576353	0.845258	0.00438894	0.912844	0.964374	-0.0161561	0.702727	0.964005
FBXO11	0.0714178	0.19611	0.45296	0.0166499	0.671837	0.889484	-0.0123132	0.770613	0.931434	-0.00716069	0.870322	0.946676	0.00213727	0.970461	0.996746
WDR19	0.0562564	0.393509	0.651489	0.0632652	0.236271	0.635288	0.0673777	0.212842	0.600283	0.0516552	0.340289	0.621391	-0.0175278	0.777003	0.97245
FUZ	0.11881	0.129559	0.364658	-0.0231759	0.713881	0.9067	0.0153287	0.798015	0.942481	-0.0364239	0.567917	0.788387	-0.0295944	0.699539	0.964005
HKDC1	0.143951	0.165606	0.41545	0.160661	0.0573194	0.42096	0.139651	0.0937245	0.459894	0.161755	0.0688732	0.306302	0.185812	0.0712366	0.914388
EXTL2	-0.0106112	0.923462	0.968876	0.206079	0.0295815	0.355363	0.192151	0.0305159	0.340181	0.262619	0.00255322	0.170043	0.226776	0.0277107	0.914388
PRIMPOL	-0.113845	0.168661	0.419594	0.10119	0.11762	0.51527	0.099465	0.101103	0.470731	0.183487	0.00199548	0.170043	0.048773	0.49027	0.936588
KLHL24	0.0651361	0.179099	0.43265	0.0564796	0.152315	0.55351	0.0180481	0.639765	0.875159	0.0124276	0.732849	0.884495	0.00540982	0.906922	0.989758
LOC102606465	-0.0899176	0.362933	0.625347	0.0983816	0.285368	0.674936	0.210814	0.00715852	0.22525	0.263571	0.0021576	0.170043	0.113805	0.31687	0.916008
LOC101928370	-0.0635327	0.518059	0.744342	0.0158267	0.850742	0.959763	0.181173	0.0231632	0.308288	0.0981711	0.30067	0.588539	0.195005	0.0610864	0.914388
ANKRD9	0.0981038	0.501282	0.732709	-0.0573173	0.627696	0.871596	-0.203978	0.0935444	0.459834	-0.143301	0.232583	0.525051	0.0576605	0.68116	0.962122
ELAC2	-0.0667012	0.167668	0.418183	0.0191879	0.618769	0.867265	0.0442782	0.272955	0.650218	0.0319103	0.448401	0.708272	0.00726118	0.881726	0.987678
ZNF746	0.252355	0.0002137	0.0170117	0.0141583	0.794031	0.938875	-0.0428463	0.419232	0.758701	-0.115428	0.045737	0.263276	-0.0500718	0.451805	0.930398
TMEM62	-0.0351709	0.507534	0.737417	0.0437236	0.317989	0.70141	0.0845304	0.0430684	0.370874	0.0459696	0.298424	0.586311	-0.0424136	0.398034	0.926434
MCOLN1	0.0646288	0.449245	0.696267	-0.15527	0.0233761	0.339507	-0.149585	0.0381998	0.361891	-0.225025	0.00178611	0.170043	-0.0674734	0.40176	0.926434
SEZ6L	-0.130772	0.317699	0.585236	0.0296458	0.785181	0.935016	-0.0835281	0.460828	0.786884	-0.0649141	0.605371	0.813656	0.0964631	0.506215	0.938422
SPINK2	0.0550888	0.806175	0.915534	0.196017	0.290396	0.678391	0.0915627	0.646762	0.878262	0.175466	0.37834	0.653414	0.57852	0.029718	0.914388
RECK	-0.0389343	0.59806	0.797863	0.106808	0.0490097	0.400145	0.0486345	0.355651	0.715111	0.0870473	0.0804335	0.329123	0.0947552	0.147631	0.914388
TWF1	-0.0789435	0.394511	0.652217	0.00778271	0.915459	0.979472	0.00670727	0.928714	0.980823	0.110843	0.108642	0.375303	0.0982636	0.252713	0.914388
SUPT4H1	0.0401395	0.514465	0.742144	-0.152458	0.00315898	0.200537	-0.0977905	0.0379272	0.361029	-0.115794	0.027906	0.229359	-0.0411438	0.4843	0.936588
CDKN2B-AS1	-0.0510625	0.819415	0.921214	-0.146235	0.414012	0.765978	-0.052916	0.80232	0.944179	-0.283397	0.149392	0.432098	-0.083477	0.717164	0.964043
SNX4	-0.204345	0.0193962	0.129512	-0.0444745	0.551351	0.836455	-0.00350141	0.963169	0.990472	0.134835	0.063881	0.299274	0.143694	0.106582	0.914388
REV1	-0.00299711	0.945992	0.979397	0.064335	0.0667542	0.440032	0.0667819	0.0737435	0.42502	0.0305948	0.423905	0.690106	0.0357799	0.405346	0.926851
C2orf74	-0.151972	0.230712	0.493384	0.0105022	0.921274	0.980992	0.0768101	0.451931	0.779878	0.216806	0.0507276	0.274103	0.115184	0.327661	0.916008
ACTG1P4	-0.341275	0.166211	0.416284	0.278377	0.15845	0.560862	0.304603	0.0888832	0.452843	-0.00629094	0.967471	0.987508	0.0390931	0.875171	0.986993
CD9	0.0795946	0.281957	0.549959	0.050944	0.398716	0.756345	0.0307003	0.623373	0.869011	-0.0463134	0.442018	0.704187	0.0970457	0.199416	0.914388
IL12RB2	-0.140415	0.0936404	0.307331	0.211505	0.00289284	0.1986	0.11161	0.142617	0.52407	0.152935	0.0369656	0.245215	0.00765269	0.924735	0.990542
HOXB3	-0.0133133	0.921215	0.968002	0.281686	0.00245402	0.192961	0.249295	0.0067736	0.22525	0.16844	0.113499	0.38299	0.0438856	0.711851	0.964005
SLC35F5	0.0567849	0.426332	0.677707	0.0538694	0.335538	0.713225	0.0335337	0.552893	0.834049	0.0431145	0.401336	0.671268	0.0669649	0.323248	0.916008
COPS4	-0.161159	0.0111221	0.0981501	-0.0602591	0.248583	0.642653	-0.00846212	0.871988	0.964951	0.0944217	0.056132	0.284513	0.096301	0.083926	0.914388
PRKAG2	-0.0112959	0.771605	0.900166	-0.0287501	0.318422	0.701759	-0.041135	0.220858	0.608193	-0.0235092	0.508937	0.748798	-0.0138735	0.672414	0.96034
MAD1L1	-0.133047	0.0703278	0.261884	-0.039794	0.481655	0.807306	-0.0268239	0.633768	0.872904	-0.0137085	0.81707	0.923557	-0.00530518	0.94021	0.994306
ZNF891	-0.0812843	0.580573	0.787863	0.160615	0.222125	0.621905	0.301612	0.0177075	0.285144	0.199398	0.0986388	0.358777	0.261824	0.0968713	0.914388
IGSF9B	0.0221997	0.878107	0.948223	0.140638	0.249405	0.642653	0.149544	0.172015	0.558505	0.202042	0.0528895	0.277871	-0.0218564	0.86067	0.984038
PGAP2	0.0760321	0.10229	0.322042	0.0285956	0.484564	0.808459	0.00666174	0.866548	0.963767	-0.0197762	0.620504	0.822369	0.000120538	0.9981	0.999923
ZNF330	0.0219992	0.616194	0.810544	0.0120019	0.717877	0.908658	0.0118142	0.717284	0.910535	0.0458112	0.158862	0.442448	-0.00637035	0.865398	0.985372
RBMS3	0.5916	0.00836482	0.0846638	0.257987	0.139026	0.540777	0.146862	0.4227	0.760686	0.481301	0.0108121	0.178684	0.239769	0.280558	0.914618
ADAMDEC1	0.166797	0.44765	0.694891	0.123665	0.507617	0.818157	0.286384	0.137293	0.518255	0.354802	0.10129	0.363503	0.725996	0.00501768	0.914388
ZNF544	-0.0624233	0.267353	0.535602	0.0980702	0.0545793	0.41454	0.0767393	0.0977556	0.46498	0.0586097	0.212469	0.506103	0.0453948	0.429114	0.929536
CRCP	0.0813377	0.0431877	0.203929	0.0416829	0.139363	0.540777	-0.0366361	0.195243	0.580955	-0.0184913	0.522757	0.757366	0.00504726	0.881505	0.987678
ARMC9	-0.231607	0.231283	0.494296	0.117827	0.486049	0.809048	0.137133	0.398648	0.744751	0.154119	0.412174	0.682064	0.0243777	0.916717	0.990416
CCDC92	-0.133145	0.223565	0.484426	-0.0064722	0.941444	0.986645	0.056813	0.556714	0.835252	0.129117	0.237966	0.530009	0.232646	0.04353	0.914388
PROSER1	-0.0243299	0.66337	0.838278	0.0936702	0.0164672	0.311271	0.0313889	0.433844	0.76907	0.0691347	0.1201	0.391941	-0.00253257	0.95776	0.996487
MBOAT7	0.281497	0.0153194	0.114488	-0.129472	0.17594	0.578434	-0.202866	0.0235711	0.308579	-0.27407	0.00395914	0.170043	-0.16041	0.146143	0.914388
OPA3	-0.0582001	0.200582	0.458453	0.0386143	0.300454	0.686797	0.00459034	0.903754	0.975069	0.0410021	0.261972	0.554939	-0.00198122	0.964859	0.996746
SAT2	0.0159941	0.798754	0.91253	-0.0641411	0.189456	0.592127	-0.00197992	0.966961	0.99094	0.0103803	0.836351	0.93226	0.0201274	0.749652	0.96898
MAPK1IP1L	0.0151677	0.652217	0.832331	0.0178265	0.44747	0.78661	-0.0123399	0.60965	0.861942	-0.0398214	0.125191	0.400416	-0.0234354	0.448885	0.929931
CCDC114	0.0563736	0.763988	0.895949	-0.0344567	0.836805	0.955893	0.200296	0.238155	0.624797	-0.0193114	0.91388	0.964681	-0.16014	0.408316	0.926851
CDK1	-0.402535	0.077865	0.278443	-0.222182	0.268132	0.657573	0.063502	0.732834	0.915795	-0.0273174	0.881021	0.951069	-0.0575441	0.828495	0.981055
MYO1C	0.0780959	0.193739	0.4503	-0.0791846	0.0960254	0.483939	-0.0354229	0.471493	0.792862	-0.0883546	0.0825006	0.331751	-0.0380399	0.543864	0.940671
TMEM167B	0.0413399	0.370757	0.630769	-0.0398414	0.285117	0.67483	-0.0579882	0.141717	0.523105	-0.0468761	0.244397	0.537076	-0.00118521	0.980675	0.996746
SCARNA2	0.0699143	0.79498	0.910506	-0.143655	0.512476	0.82058	0.0407553	0.83982	0.957049	0.053537	0.819072	0.924025	-0.312881	0.239282	0.914388
TRAM1	-0.0785531	0.155862	0.402758	0.0192623	0.647216	0.880835	0.0104745	0.796559	0.94188	0.0641748	0.101203	0.363381	0.0470461	0.3597	0.923468
GFM1	-0.11627	0.0208976	0.134952	0.0139528	0.722068	0.911243	-0.00720326	0.858451	0.961644	0.0152565	0.708137	0.869742	-0.00916974	0.834632	0.981966
TMC5	-0.217927	0.313776	0.581826	-0.121564	0.497749	0.813638	-0.38889	0.0458553	0.375549	-0.418617	0.0271333	0.226593	-0.214957	0.350374	0.922555
KLK14	0.021585	0.922116	0.968414	-0.0464627	0.82198	0.948463	0.169078	0.375743	0.730349	-0.0371489	0.864349	0.943836	-0.193904	0.398618	0.926434
SLC22A23	0.0871707	0.267268	0.535509	0.0467402	0.460925	0.795027	0.0299934	0.632306	0.872411	0.0282076	0.631643	0.82908	0.154655	0.0409603	0.914388
EEFSEC	-0.0926345	0.168465	0.419409	0.0489818	0.383913	0.748753	0.0836022	0.138802	0.520678	0.00536046	0.928851	0.970476	0.0993681	0.164738	0.914388
ATG101	-0.105565	0.152051	0.398145	-0.11867	0.0578259	0.421651	-0.0898859	0.166822	0.550134	-0.107064	0.112595	0.382299	-0.00183696	0.980426	0.996746
ZBTB26	0.0350114	0.775377	0.901838	0.108766	0.280962	0.669116	0.0672832	0.505284	0.809203	0.00647735	0.947973	0.978948	0.0446178	0.741243	0.96829
RIC8A	0.103873	0.00553725	0.0673955	0.0191599	0.524589	0.826182	0.00330534	0.917276	0.97772	-0.00497595	0.877854	0.949624	-0.00406279	0.903286	0.989506
DHX35	-0.0940105	0.190764	0.446969	0.0566047	0.276828	0.666479	-0.0217662	0.64517	0.87762	-0.00117096	0.982921	0.994087	0.0344895	0.544636	0.940671
INTS8	0.106225	0.00692587	0.0761229	0.0390935	0.191902	0.595321	0.0048484	0.871636	0.964951	0.0183054	0.542657	0.771079	0.0285515	0.445684	0.92987
FXYD7	0.0840006	0.594612	0.795718	0.0218256	0.866721	0.964041	0.246512	0.0588343	0.401786	0.273295	0.0391728	0.248266	0.141484	0.375572	0.926434
ADD3	-0.0638015	0.265773	0.534304	0.0513912	0.26627	0.656562	0.0218189	0.651058	0.879547	0.0507918	0.285457	0.57632	0.0485266	0.425132	0.928494
PPM1A	0.0154593	0.772051	0.900308	-0.0723776	0.0849475	0.467512	-0.145731	0.00174259	0.167931	-0.131714	0.00272461	0.170043	0.0101516	0.843862	0.982034
GPAM	-0.0886883	0.383967	0.643228	0.214703	0.00796434	0.247805	0.155793	0.0474615	0.378945	0.130236	0.0905866	0.345285	0.0265087	0.767221	0.971855
PLXNA4	-0.18544	0.102977	0.323021	0.186891	0.0695653	0.443647	0.0218554	0.825334	0.952309	0.082356	0.432271	0.695541	0.0583598	0.635825	0.955559
UBC	0.0941727	0.0729551	0.267639	-0.0412751	0.315578	0.699878	-0.0858169	0.0469436	0.378419	-0.103569	0.0270379	0.226355	-0.0394527	0.454719	0.932637
DPH7	0.00289657	0.958493	0.984357	0.0844602	0.0324364	0.363766	0.13837	0.000500919	0.137338	0.0973493	0.0212579	0.210648	0.0368007	0.465255	0.933311
FKBP3	-0.138159	0.0490411	0.2176	0.0452553	0.408113	0.762026	0.040325	0.448558	0.777576	0.133668	0.0124578	0.183249	0.0810624	0.19833	0.914388
CUX1	0.0856014	0.169404	0.419998	-0.0967529	0.0424355	0.389173	-0.123574	0.00501116	0.206094	-0.150457	0.0021581	0.170043	-0.103152	0.0689697	0.914388
HES6	0.0681568	0.731599	0.87732	0.267894	0.127344	0.527461	0.257908	0.160354	0.541862	0.11071	0.567611	0.788387	0.319722	0.139483	0.914388
CHST12	-0.363826	2.64748e-05	0.00809678	-0.0188202	0.775549	0.931928	0.014152	0.838779	0.956852	0.0716884	0.289592	0.578912	-0.0769358	0.336535	0.918442
WSB2	-0.0376828	0.432763	0.683631	-0.0470088	0.249143	0.642653	-0.0891332	0.0212211	0.30047	-0.0474868	0.259554	0.552501	0.0102858	0.816008	0.978958
ETNK1	-0.0930716	0.278154	0.546534	0.0575872	0.408757	0.762268	0.0420758	0.548193	0.830509	0.068313	0.311139	0.596415	0.059264	0.486133	0.936588
CSGALNACT2	0.123409	0.163639	0.413	0.0391876	0.509982	0.819608	0.00186067	0.975752	0.994343	0.00487282	0.937779	0.97336	-0.0114562	0.891776	0.987924
CAMK2N1	-0.0961516	0.472478	0.71315	0.0386568	0.724227	0.912256	0.258072	0.0140092	0.271213	0.202168	0.0758147	0.320309	0.1831	0.200576	0.914388
STRADB	-0.0612604	0.606891	0.803217	-0.127567	0.221227	0.621186	-0.338249	0.00145295	0.163393	-0.253277	0.0124535	0.183249	0.0409394	0.754306	0.970131
AP1AR	-0.175052	0.0456475	0.210487	0.0720197	0.3272	0.706857	0.0281594	0.701524	0.902725	0.0670039	0.347596	0.628816	0.072763	0.385712	0.926434
SERINC2	0.302049	0.00206503	0.0413397	-0.137713	0.129047	0.529696	-0.131606	0.154018	0.535898	-0.101821	0.286729	0.57706	-0.00552526	0.961856	0.996746
USP49	0.110064	0.119024	0.349921	0.0663147	0.196293	0.598271	0.0955312	0.0496072	0.384726	0.0907342	0.0827273	0.331992	0.0670028	0.2708	0.914388
GPALPP1	-0.121271	0.12915	0.364125	0.0886748	0.146632	0.547621	0.0827188	0.186744	0.571573	0.156843	0.00975955	0.177455	0.09933	0.227283	0.914388
SLTM	-0.036641	0.321234	0.589143	-0.0495143	0.0528415	0.408757	-0.0445273	0.0777152	0.435268	-0.0387234	0.146257	0.427946	-0.0328382	0.284037	0.914618
INTS2	-0.132062	0.0848874	0.291976	0.112038	0.0563791	0.418846	0.0810723	0.175882	0.562486	0.103594	0.0672443	0.304739	0.00214436	0.977668	0.996746
TKFC	-0.103966	0.129535	0.364658	-0.0364654	0.522552	0.825149	0.034744	0.526439	0.819266	-0.0187305	0.759072	0.896732	0.00778835	0.909444	0.989758
POLR2M	-0.10542	0.393338	0.651489	0.134163	0.234525	0.634551	-0.0235248	0.813731	0.947719	0.162641	0.160186	0.443684	0.108592	0.427789	0.929228
C2CD3	0.0924777	0.104487	0.326123	0.0774968	0.0815082	0.464183	-0.00491147	0.909434	0.975861	0.028715	0.494599	0.740164	-0.0217568	0.687198	0.963594
BRCA1	0.131235	0.06622	0.25372	-0.026787	0.617388	0.867014	-0.0619603	0.240189	0.62524	-0.0603628	0.302645	0.590255	0.000719171	0.991255	0.998863
REXO2	-0.172067	0.0164206	0.119187	-0.101661	0.0478318	0.397856	-0.00427163	0.930928	0.981088	-0.0026575	0.95728	0.983279	-0.0334326	0.565579	0.942462
HINFP	0.0848339	0.0828507	0.287926	0.0560233	0.101105	0.490839	0.0835466	0.0138305	0.271213	0.0320399	0.349221	0.629816	0.0483199	0.291292	0.914618
ABCB4	0.164895	0.107516	0.330328	0.071567	0.37638	0.743283	0.200119	0.015046	0.273425	0.0699376	0.445233	0.706625	0.0470613	0.616942	0.952519
PEG10	0.113384	0.459308	0.701935	0.284938	0.0248694	0.346028	0.198077	0.118483	0.493375	0.130176	0.327229	0.61133	0.0498764	0.743274	0.96898
FAN1	-0.078259	0.387273	0.646159	0.150402	0.0311343	0.35986	0.0676956	0.34546	0.706938	0.0237001	0.766511	0.89959	0.0981566	0.255777	0.914388
EPN2	0.0511331	0.539594	0.760203	0.0607755	0.33635	0.713566	0.118493	0.0555721	0.393739	-0.0292628	0.652173	0.83922	0.0826026	0.292336	0.914618
NECAP1	0.0536807	0.340577	0.606496	-0.0107298	0.80024	0.940262	0.00483772	0.907781	0.975291	-0.0176245	0.676805	0.853825	-0.0774541	0.11446	0.914388
DHRS7B	0.122668	0.0856483	0.293089	-0.119209	0.054589	0.41454	0.00629876	0.905064	0.975291	-0.0749244	0.235309	0.526886	-0.145542	0.0301784	0.914388
TIPARP	0.0555705	0.358084	0.622293	0.0112708	0.821229	0.948463	-0.0755038	0.0906764	0.455843	-0.0121519	0.808785	0.919687	-0.00445519	0.937634	0.993725
TMEM87A	0.00945011	0.784873	0.905797	0.00986015	0.696701	0.901032	0.0127136	0.631873	0.872003	0.0218026	0.394006	0.665185	-0.0179803	0.648088	0.957192
SLC35E3	0.0366204	0.448573	0.695616	-0.0823403	0.0385203	0.381283	0.0281955	0.447757	0.777086	-0.00397492	0.913901	0.964681	-0.0452202	0.312834	0.916008
GHRL	0.170696	0.0513999	0.222504	0.0541104	0.38256	0.748396	0.0531156	0.467326	0.790544	-0.0995262	0.15541	0.439867	-0.0938741	0.196248	0.914388
ZNF658	-0.175863	0.102269	0.322042	0.00577508	0.952895	0.989928	0.101036	0.311392	0.680711	0.143469	0.124653	0.399799	0.0755334	0.52047	0.940207
MON1A	-0.0932684	0.243013	0.508917	-0.0577405	0.321954	0.704569	-0.0337066	0.582954	0.848411	-0.0674216	0.310964	0.596415	-0.0197599	0.781488	0.972769
BET1	-0.0364649	0.596886	0.797122	0.0960059	0.0820148	0.464275	0.100815	0.0669463	0.414865	0.16567	0.00199903	0.170043	0.184723	0.00459583	0.914388
PBXIP1	0.127168	0.0492532	0.218052	-0.0822793	0.093588	0.479814	-0.0492506	0.305002	0.675675	-0.0985088	0.0428999	0.257028	-0.0694196	0.257432	0.914388
EFCAB2	0.0363103	0.713601	0.867025	-0.187246	0.0398299	0.385262	-0.193339	0.0369524	0.358929	-0.151434	0.0770139	0.32242	-0.195656	0.0468261	0.914388
NRG1	0.207293	0.0537959	0.227588	-0.0203976	0.839427	0.956705	-0.0163725	0.870457	0.964796	-0.175497	0.11851	0.390215	-0.095117	0.424359	0.928494
APOBEC3F	-0.153547	0.00480802	0.0623908	0.0448735	0.283085	0.67157	0.0350594	0.466127	0.78993	-0.00384465	0.933229	0.972127	-0.097092	0.0729677	0.914388
PTPDC1	-0.0843783	0.461597	0.704011	0.19314	0.0361539	0.376896	0.143057	0.141161	0.522813	0.253702	0.0105425	0.178684	0.046681	0.694744	0.964005
RTTN	-0.0709836	0.322942	0.590465	0.12998	0.0365137	0.377191	0.0290928	0.641234	0.875592	0.0665215	0.2906	0.579318	-0.00606394	0.933328	0.992812
ARL5A	-0.191248	0.00119543	0.0327985	-0.0992754	0.0425036	0.389283	-0.0536342	0.267883	0.645896	-0.00488887	0.916367	0.965812	0.039933	0.469156	0.933311
PPM1G	-0.0396453	0.489767	0.725395	-0.0754293	0.0999701	0.48877	-0.0635197	0.172231	0.558936	-0.044115	0.328197	0.612245	-0.0492083	0.380582	0.926434
ARL6	-0.171081	0.167303	0.417575	0.0322087	0.751692	0.923126	0.00840784	0.935153	0.982563	0.0589745	0.608533	0.815293	0.208307	0.121319	0.914388
CASC4	0.02156	0.718195	0.86961	0.0128625	0.795464	0.939125	-0.0400456	0.417514	0.757511	-0.0255144	0.598729	0.809174	-0.0060388	0.915471	0.990145
ST3GAL4	0.163644	0.0895876	0.300001	-0.0411958	0.628688	0.872177	-0.0671401	0.370139	0.725649	-0.270224	0.00337982	0.170043	-0.108593	0.242906	0.914388
NUDT16L1	0.128398	0.0268539	0.15629	0.0915283	0.0534364	0.410381	0.133904	0.00484449	0.202932	0.0600175	0.217086	0.510195	0.0630589	0.237882	0.914388
TMEM116	-0.122867	0.103924	0.324881	0.00296029	0.958049	0.990618	0.0235886	0.684982	0.894716	0.0118599	0.850647	0.937797	0.075741	0.322675	0.916008
PIK3C2A	-0.0948714	0.0799754	0.282389	-0.0124684	0.788599	0.936842	0.0273563	0.581714	0.847806	0.0353936	0.458609	0.716206	-0.0487083	0.392537	0.926434
FOXP1	-0.0475712	0.284689	0.552816	-0.0632301	0.045224	0.392124	-0.0628618	0.0351817	0.353636	-0.0502023	0.114953	0.386094	-0.0317209	0.389634	0.926434
UIMC1	0.166496	0.000322817	0.0185014	-0.0347448	0.342176	0.7166	-0.0792662	0.0312076	0.343671	-0.111371	0.00728395	0.174913	-0.0596417	0.205764	0.914388
CEPT1	0.0308145	0.611878	0.80725	0.0947321	0.034869	0.374071	0.0565051	0.214239	0.601984	0.106833	0.0182992	0.200935	0.0597448	0.287662	0.914618
TJAP1	0.109563	0.00855919	0.0850048	0.0779752	0.0172528	0.315286	0.115919	0.000578662	0.137338	0.0803534	0.0138511	0.187671	0.059936	0.146232	0.914388
ACYP2	0.00441954	0.956402	0.983685	-0.0193806	0.750746	0.923126	0.02214	0.733546	0.916112	-0.0744204	0.297108	0.58458	0.0480319	0.552214	0.941697
MBIP	-0.0926802	0.184875	0.440264	-0.0601769	0.267231	0.657286	-0.0240552	0.652873	0.879998	0.0367137	0.496135	0.741365	0.00727009	0.913804	0.989986
IRAK3	0.322852	0.00140341	0.0350823	0.00690591	0.924013	0.982292	-0.0314404	0.666797	0.885426	-0.0472661	0.544337	0.772215	-0.0343584	0.703396	0.964005
FAM111A	0.0328824	0.545603	0.764778	0.0261298	0.556853	0.839112	0.0379485	0.407529	0.749547	0.070212	0.104102	0.367783	-0.0246901	0.671112	0.96034
STX1A	-0.0468091	0.647136	0.828597	0.168109	0.046615	0.396104	0.135996	0.103435	0.473224	-0.0284561	0.735192	0.885594	0.0838825	0.421451	0.928494
PSMG3-AS1	-0.0451595	0.605571	0.802623	0.121106	0.0507744	0.404064	0.0996572	0.134879	0.513702	0.199019	0.0027484	0.170043	0.11622	0.152544	0.914388
SGPP2	-0.216063	0.0497195	0.218835	-0.0343878	0.683091	0.893665	0.0304266	0.706717	0.904639	0.145141	0.106621	0.371995	-0.0395275	0.690068	0.964005
ELOVL1	0.0335226	0.516538	0.743637	-0.00809389	0.853014	0.960839	-0.0550651	0.198714	0.585122	-0.0455489	0.31042	0.596301	-0.0400863	0.467438	0.933311
ZBTB7B	0.231707	3.58239e-05	0.00895924	-0.000677217	0.988499	0.998729	-0.0689102	0.122567	0.499169	-0.0740112	0.127905	0.40446	-0.0550778	0.316262	0.916008
FAM212B-AS1	0.258282	0.079656	0.28188	-0.0911161	0.478071	0.804576	-0.164147	0.228146	0.612831	-0.215601	0.108797	0.375368	-0.000113526	0.999789	0.999923
LILRB2	0.167746	0.0475806	0.214581	0.0257236	0.682516	0.893266	-0.0435726	0.440976	0.773296	-0.0325819	0.596036	0.80776	-0.0428358	0.536926	0.940543
EMP1	0.231891	0.0644294	0.250044	-0.0729822	0.523891	0.826052	0.0790508	0.489343	0.802666	0.124896	0.277772	0.568643	0.363965	0.00629749	0.914388
HPS4	-0.0412707	0.43411	0.684769	0.0707101	0.0703635	0.445105	0.0719356	0.0577913	0.401038	0.0584399	0.181515	0.469141	0.0403643	0.409409	0.927604
ZNF654	-0.0418921	0.563432	0.776489	0.0636285	0.308779	0.69281	-0.0182055	0.772454	0.93155	0.0492109	0.413347	0.683026	0.0509032	0.512705	0.938957
BOLA1	-0.030914	0.717308	0.869072	-0.0774274	0.267903	0.657478	-0.00982248	0.891254	0.971019	0.0014784	0.985028	0.994652	-0.0424084	0.643357	0.956123
C1orf109	-0.0611004	0.35843	0.622694	0.075605	0.174156	0.576484	0.0976345	0.0456858	0.374931	0.078989	0.1263	0.401729	0.0641821	0.25039	0.914388
PRPF38B	-0.035632	0.393495	0.651489	-0.00560653	0.843973	0.957669	-0.0189491	0.524842	0.818468	-0.000263334	0.992829	0.99809	0.0170749	0.623763	0.952519
RUBCNL	0.311318	0.000757658	0.0272957	0.039845	0.553498	0.837144	0.00497936	0.944073	0.98573	-0.0854463	0.273932	0.565486	-0.0111586	0.904834	0.989758
PRLR	0.050101	0.730977	0.87732	0.0380995	0.756571	0.924641	-0.0147342	0.911268	0.97604	0.106189	0.417203	0.685716	0.0291464	0.845941	0.98228
CARS	0.106919	0.104368	0.325971	-0.0686914	0.18911	0.592127	-0.0130993	0.790724	0.939776	0.00154944	0.977924	0.991962	-0.0116764	0.841455	0.981966
SLC16A1-AS1	-0.360546	0.0093807	0.0894189	-0.0125027	0.91159	0.978266	-0.0334019	0.77047	0.931434	0.0948707	0.413473	0.683033	-0.12852	0.36543	0.923468
PNPLA6	0.139926	0.00331191	0.0512119	-0.013024	0.745555	0.920323	-0.0137767	0.728387	0.91427	-0.0425926	0.30495	0.591548	-0.0591264	0.233768	0.914388
UFM1	-0.102806	0.17009	0.420781	0.0915603	0.134818	0.535671	0.0563195	0.365462	0.721984	0.101104	0.10223	0.365201	0.0722288	0.351451	0.922555
GARNL3	0.103917	0.588569	0.791991	-0.00846955	0.95791	0.990618	0.118254	0.450911	0.779193	0.13304	0.418662	0.686664	-0.111084	0.578449	0.943377
PRR22	-0.126494	0.464847	0.70722	-0.0693311	0.635524	0.875392	0.0770929	0.605078	0.860063	0.296114	0.0391311	0.248266	-0.0939382	0.576238	0.943377
HK1	0.0142594	0.822976	0.922954	-0.125837	0.015479	0.303913	-0.111854	0.0445704	0.373391	-0.137587	0.010221	0.178684	-0.0559018	0.371155	0.925483
HGD	-0.0127668	0.926307	0.970716	-0.139861	0.189483	0.592127	-0.0414594	0.700394	0.902205	-0.0426503	0.712893	0.872083	0.0487143	0.717298	0.964043
CFH	-0.0140439	0.911821	0.963591	0.158653	0.0951124	0.482403	0.177806	0.0707848	0.420351	0.275073	0.0070265	0.174913	0.223663	0.0513431	0.914388
ARSA	0.0997521	0.0726443	0.2671	-0.0232181	0.628651	0.872177	-0.0513671	0.257375	0.638996	-0.0967267	0.0559423	0.284145	-0.0936571	0.109707	0.914388
APRT	-0.121965	0.11077	0.336306	-0.050314	0.390359	0.75284	-0.0250967	0.649669	0.879547	-0.00742728	0.901456	0.960438	0.0280322	0.697856	0.964005
MVK	-0.219307	0.0151978	0.113955	0.0953377	0.136303	0.537407	0.0118567	0.867666	0.964367	-0.0356643	0.647113	0.837245	-0.0857908	0.332562	0.917202
GRINA	0.0107029	0.906016	0.960799	-0.170982	0.0288123	0.354491	-0.178885	0.0210596	0.30047	-0.236296	0.00264736	0.170043	-0.100373	0.260188	0.914388
PHTF1	0.1227	0.0754876	0.273279	-0.0241246	0.670753	0.889475	-0.110196	0.0521203	0.390831	-0.0854921	0.164213	0.449932	-0.0528692	0.480865	0.935729
LRRC34	0.0232359	0.935466	0.974121	0.0620153	0.775882	0.932049	-0.00714556	0.969059	0.991765	0.55371	0.0241482	0.218724	0.0932555	0.721137	0.964777
ZNF555	-0.0167735	0.812322	0.916905	0.0901596	0.171421	0.574014	0.0570627	0.365429	0.721984	0.0284862	0.613385	0.818278	0.0575399	0.447532	0.92987
DPY19L3	0.0700273	0.405806	0.661671	0.101254	0.109059	0.503929	0.028509	0.658272	0.882338	-0.0283404	0.661018	0.84492	-0.0658979	0.434692	0.929826
DNAI2	-0.12221	0.5092	0.738668	0.12159	0.420639	0.769528	0.22165	0.184853	0.570887	0.014731	0.932524	0.971967	0.289382	0.128074	0.914388
PGM1	0.10696	0.0936832	0.307398	-0.0967971	0.0559611	0.418208	-0.138891	0.00604997	0.220562	-0.163802	0.00278731	0.170043	-0.0798591	0.198604	0.914388
RSBN1	-0.0817364	0.039751	0.193823	-0.0416413	0.254625	0.647423	-0.0129593	0.718147	0.910932	-0.0244924	0.472335	0.726738	0.0396269	0.312954	0.916008
TADA2A	8.83792e-05	0.99803	0.998902	0.0708326	0.462385	0.795712	0.0356425	0.737657	0.918394	0.0548646	0.584665	0.800418	-0.00533415	0.958944	0.996487
ADCY10	-0.0729907	0.757466	0.892421	0.107227	0.638064	0.876784	-0.00862931	0.965737	0.990607	0.0114418	0.956662	0.983069	0.225856	0.35443	0.922555
KRT72	-0.0548689	0.599056	0.798278	0.217613	0.00613445	0.229645	0.15298	0.0636821	0.409077	0.207576	0.0159127	0.19304	0.0580726	0.584634	0.945589
MFF	-0.0230077	0.526627	0.750729	-0.023667	0.45076	0.788759	-0.0171224	0.583819	0.848765	0.024812	0.428915	0.692874	0.0644935	0.0821342	0.914388
SP140	0.00320394	0.954497	0.982791	-0.0384011	0.395303	0.755128	-0.0440965	0.323006	0.689391	-0.0637793	0.136129	0.415252	-0.114565	0.022664	0.914388
UBE2J1	-0.0418145	0.511956	0.740359	-0.178434	0.000696622	0.13728	-0.123125	0.0250707	0.315867	-0.126108	0.0303535	0.233796	-0.114085	0.0818925	0.914388
DLEC1	0.0270262	0.807665	0.916091	0.162403	0.0552136	0.417314	0.156392	0.0351246	0.353636	0.0809226	0.348339	0.628824	0.160176	0.0859109	0.914388
KLRD1	-0.36402	0.000128581	0.013298	0.0644734	0.373665	0.741177	0.0900402	0.230702	0.615766	0.153542	0.0556686	0.284114	-0.0530125	0.552785	0.941697
KLRC3	-0.382326	0.00246291	0.0446341	0.102099	0.365517	0.735179	0.0932682	0.366556	0.722604	0.181255	0.113548	0.38299	-0.0825763	0.518278	0.940207
IMMT	-0.0604492	0.135999	0.373385	0.0199555	0.544991	0.834432	0.00152512	0.960962	0.990013	-0.0122521	0.712275	0.871813	-0.0227323	0.549043	0.941347
COPS5	-0.0539616	0.315663	0.583437	-0.0374714	0.381953	0.747973	0.0376579	0.387479	0.737811	0.0679517	0.139215	0.417684	0.114528	0.0134259	0.914388
COPS6	-0.0606768	0.324099	0.591458	-0.0779459	0.0859091	0.469548	-0.0474389	0.286348	0.66189	-0.0384483	0.418025	0.686299	0.013989	0.807862	0.977932
UQCR11	-0.108587	0.268832	0.537499	-0.129806	0.0834476	0.465864	-0.200593	0.00319123	0.179717	-0.103376	0.158744	0.442405	0.054921	0.51903	0.940207
KLF12	-0.229878	0.0170906	0.122184	0.100131	0.156426	0.558917	0.0735764	0.311923	0.680847	0.100272	0.165661	0.45109	0.0425868	0.591545	0.946789
DUSP12	-0.0823263	0.262828	0.531022	0.0417362	0.401089	0.75777	0.0291531	0.61273	0.863955	0.0621121	0.230041	0.523064	0.168938	0.0168401	0.914388
KLHL2	0.218744	0.0201858	0.132263	-0.0218688	0.762471	0.926791	-0.0535583	0.455187	0.781043	-0.122312	0.139749	0.418462	-0.0755713	0.436559	0.929826
ATXN2L	0.0866775	0.0386526	0.190881	0.0964598	0.001687	0.175694	0.0588902	0.0443331	0.37236	0.0483949	0.137801	0.416766	-0.0155302	0.680586	0.962013
DDX19B	-0.0370766	0.491969	0.727005	-0.000760731	0.985002	0.997764	-0.0141858	0.743561	0.919259	-0.0358444	0.450429	0.710072	-0.00969506	0.859258	0.983555
CDKN2C	-0.218411	0.0375914	0.187678	-0.14644	0.0791018	0.463263	-0.045926	0.577462	0.845317	-0.0840914	0.317345	0.60211	-0.193358	0.0442263	0.914388
VNN2	0.306605	0.00286924	0.0485441	-0.0544135	0.484829	0.808459	-0.125194	0.117822	0.493143	-0.207596	0.0283509	0.229994	-0.0754251	0.473432	0.93387
RORA	-0.275139	0.00846344	0.0847921	0.125872	0.109319	0.504458	0.115238	0.147984	0.529221	0.155505	0.0490443	0.271407	0.0533124	0.568603	0.942462
DHPS	0.0259805	0.562351	0.77617	-0.0090263	0.806507	0.94207	-0.00231341	0.946992	0.986376	-0.033455	0.399129	0.669274	-0.0184862	0.696198	0.964005
PIGC	-0.0543334	0.293642	0.561524	0.0115471	0.776282	0.932075	-0.0452211	0.252776	0.634724	-0.0329948	0.42894	0.692874	0.0321856	0.545403	0.940671
HNRNPA2B1	0.0160719	0.683982	0.84988	-0.0203406	0.518999	0.82302	-0.0258952	0.411317	0.752496	0.0120143	0.676555	0.853825	-0.00629964	0.859254	0.983555
KLHL28	-0.0492263	0.552929	0.769558	0.0523901	0.428437	0.774941	0.0483851	0.474359	0.794411	0.0409355	0.540649	0.769127	0.0206577	0.793981	0.974728
LINC01762	0.2924	0.143488	0.384902	-0.0578161	0.748919	0.92211	-0.186849	0.291127	0.664262	0.259617	0.171681	0.45693	-0.0617496	0.765401	0.971855
INPP5F	0.0457152	0.505572	0.735732	0.125123	0.0299677	0.358607	0.0731849	0.155822	0.537363	0.111281	0.0386822	0.247469	0.0750046	0.26579	0.914388
TBC1D1	0.149004	0.00978314	0.0917295	-0.0303419	0.509585	0.81931	-0.100408	0.0253605	0.316783	-0.138695	0.00364859	0.170043	-0.127356	0.0233649	0.914388
SESN1	-0.0741561	0.257636	0.525939	0.013516	0.813223	0.945028	0.0259293	0.620241	0.867335	0.0636015	0.245267	0.538064	0.12204	0.0512321	0.914388
PRKACB	-0.241436	0.00633693	0.0719296	0.0741664	0.318989	0.702022	0.0735567	0.326453	0.69241	0.156781	0.0229329	0.215023	0.131599	0.0992724	0.914388
TMEM63C	0.0802374	0.495286	0.729135	-0.0754424	0.367683	0.73662	-0.128543	0.134521	0.51365	-0.0601346	0.518458	0.754928	-0.328491	0.00245513	0.914388
PARVG	0.131438	0.00447044	0.0600498	-0.0164408	0.65475	0.88281	-0.0374367	0.315217	0.682412	-0.0962737	0.0129072	0.183347	-0.0473324	0.291204	0.914618
ANAPC10	-0.194597	0.175833	0.428655	-0.0279545	0.801699	0.940472	0.00499376	0.961935	0.99027	0.0539489	0.611526	0.817073	0.104102	0.416679	0.928081
PRDM11	0.0141574	0.883688	0.950957	0.27859	0.000908284	0.15329	0.229685	0.00102927	0.155716	0.220092	0.00256902	0.170043	0.250684	0.00718319	0.914388
C11orf71	-0.0151002	0.810715	0.916735	-0.0958578	0.084526	0.467251	-0.0359719	0.495529	0.804076	0.0164536	0.756169	0.895059	-0.0231843	0.731758	0.966846
AKT1S1	0.0334311	0.690165	0.853521	-0.0571723	0.406136	0.760397	-0.114695	0.0665142	0.413631	-0.091974	0.14851	0.431245	0.0165304	0.832921	0.981966
TGFBRAP1	-0.0416365	0.392927	0.651014	0.0429086	0.259655	0.651353	0.0401259	0.270316	0.648235	0.0283958	0.474038	0.72766	-0.0190332	0.668346	0.96034
IL1R1	0.52033	1.96449e-05	0.00737367	0.108681	0.215856	0.615045	0.0414308	0.642347	0.876162	-0.110931	0.264913	0.556439	-0.0872974	0.4365	0.929826
IFNLR1	0.0134417	0.894453	0.955663	-0.0102295	0.886559	0.97204	0.148994	0.0379484	0.361029	0.103744	0.130997	0.408048	0.0663841	0.448199	0.92987
LOC101929147	0.0354162	0.690337	0.853581	0.0326115	0.676502	0.891551	0.0626936	0.393439	0.741804	0.116635	0.145067	0.426094	0.0500187	0.611183	0.952519
TRIM2	-0.0995597	0.399559	0.656545	0.0473807	0.674513	0.890655	0.0222259	0.837429	0.955677	-0.0521477	0.6204	0.822369	-0.0189902	0.870791	0.986842
CTNNA1	0.145586	0.0329063	0.173844	-0.0939416	0.106864	0.500811	-0.133997	0.0188395	0.290812	-0.169016	0.00495621	0.171519	-0.101907	0.134315	0.914388
STX7	0.0650074	0.226077	0.487566	-0.010842	0.789168	0.936979	-0.0277622	0.535386	0.823251	0.000535014	0.990596	0.996785	0.00386424	0.942157	0.994306
SLC4A3	0.186513	0.213883	0.473289	0.19738	0.120115	0.519296	0.226219	0.08373	0.444702	0.217242	0.118103	0.389822	0.264321	0.0836463	0.914388
LOC100996724	0.0368075	0.675018	0.844444	0.161897	0.0323004	0.363555	0.137595	0.0420995	0.367313	0.184	0.00932697	0.176583	0.0507713	0.510337	0.938422
LNPEP	-0.0239216	0.78737	0.906982	0.0293584	0.665662	0.887406	0.0257141	0.737948	0.918402	0.0214154	0.779549	0.905171	0.0194806	0.820626	0.979579
FCGR1B	0.200306	0.14675	0.389681	-0.159795	0.215586	0.615045	-0.154129	0.159843	0.54178	-0.205361	0.0934605	0.351205	-0.164895	0.220215	0.914388
CCM2	0.0990501	0.0464144	0.211942	-0.0581927	0.135114	0.536079	-0.0302746	0.430159	0.766682	-0.0659102	0.0973954	0.357081	-0.0377608	0.426251	0.929047
VANGL1	-0.188581	0.0489359	0.217414	0.00160845	0.983694	0.99741	0.0202523	0.815372	0.948456	0.102018	0.232059	0.524968	0.0126862	0.887792	0.987924
KRR1	-0.266992	0.00111014	0.0317951	0.0438335	0.509129	0.818903	0.0228979	0.736328	0.917685	0.1619	0.0165647	0.194575	0.105952	0.151923	0.914388
FCGR1CP	0.206532	0.290886	0.558351	-0.140034	0.442729	0.783496	-0.0732119	0.643243	0.876547	-0.263726	0.123731	0.398314	-0.0316599	0.871586	0.986842
DCTN1	0.0141777	0.80667	0.915643	-0.068988	0.13351	0.534149	-0.0999571	0.0354043	0.353636	-0.123362	0.0102478	0.178684	-0.0544539	0.369049	0.924499
SRGAP2D	0.401174	0.00233187	0.0432377	0.266407	0.0334992	0.367641	0.0911045	0.445032	0.776179	0.168178	0.238963	0.530873	-0.00696043	0.961758	0.996746
GINS3	-0.0741308	0.512786	0.740823	0.0200965	0.837506	0.956025	0.218243	0.0270951	0.323325	0.0892249	0.32776	0.611828	-0.0781033	0.485339	0.936588
GATM	-0.0779739	0.462074	0.704356	0.0647927	0.47272	0.801614	0.0831593	0.274607	0.651348	0.058914	0.476967	0.728604	0.213743	0.0281429	0.914388
ACOXL	0.0464276	0.834957	0.928142	-0.119308	0.501908	0.816704	-0.12754	0.536738	0.82333	-0.0488223	0.820798	0.925444	-0.187204	0.473602	0.93387
PDE4B	0.165232	0.0112721	0.0986937	0.0733201	0.157525	0.560326	-0.0128706	0.795619	0.941164	-0.00119312	0.981706	0.993846	-0.0187735	0.771407	0.971855
MTHFR	-0.00652355	0.854615	0.938541	-0.00519798	0.863239	0.964041	0.0282393	0.318215	0.685697	0.0199972	0.520204	0.756195	-0.0784229	0.0258506	0.914388
LOC103091866	0.108972	0.261783	0.5302	0.154569	0.0282142	0.354491	0.136968	0.0391044	0.363824	0.164601	0.0259936	0.22415	0.0250233	0.769048	0.971855
CAPN2	-0.0537567	0.219801	0.480356	0.0274137	0.415967	0.767411	-0.0229215	0.493828	0.803876	0.0503574	0.137894	0.416766	-0.00123482	0.974392	0.996746
PPP2R2B	-0.40946	0.000102898	0.0123271	0.182718	0.0273164	0.353096	0.0329747	0.695323	0.899628	0.113006	0.203127	0.495714	0.0123052	0.901293	0.989316
METTL2A	-0.0884778	0.127354	0.361633	0.0722964	0.11453	0.511944	0.0981471	0.0382586	0.361989	0.164048	0.00136695	0.170043	-0.0108459	0.853101	0.983064
TMEM119	-0.0911928	0.640362	0.824184	-0.117008	0.484865	0.808459	-0.0167815	0.924128	0.980549	-0.0999582	0.601751	0.811145	-0.494334	0.0117498	0.914388
MICU3	-0.0319476	0.862889	0.941464	0.0719694	0.642264	0.878383	0.19432	0.189234	0.574206	0.133776	0.399399	0.669479	0.0909996	0.61845	0.952519
TMCO4	0.0119636	0.844586	0.932848	0.0756655	0.0776666	0.460509	0.0722684	0.125611	0.503773	0.120311	0.0127755	0.183347	0.104488	0.0793729	0.914388
ARHGAP30	0.112811	0.0277507	0.159179	-0.0530091	0.188845	0.592127	-0.0644015	0.10143	0.470784	-0.0959022	0.0168638	0.195962	-0.0675863	0.153928	0.914388
CENPV	-0.024486	0.863809	0.941737	0.0298856	0.793483	0.938631	0.0825207	0.43412	0.76907	0.177872	0.136894	0.415625	0.0169936	0.893376	0.987924
TAS2R20	-0.278493	0.364144	0.626256	0.36159	0.120762	0.52063	0.344219	0.143367	0.524419	-0.0575361	0.818564	0.923906	-0.114469	0.701797	0.964005
UBXN2A	-0.114251	0.104038	0.325146	-0.103414	0.0707208	0.446082	-0.0124551	0.813406	0.947719	0.0236943	0.671689	0.850683	0.0227759	0.761786	0.971616
HFE	0.0340259	0.667433	0.840822	0.0305499	0.644745	0.879277	-0.0883587	0.178537	0.564487	-0.119603	0.0828371	0.332123	-0.00953716	0.903541	0.989518
CANT1	0.200601	0.00201427	0.0411683	0.00977833	0.850633	0.959719	-0.0569827	0.259407	0.640306	-0.126519	0.0280372	0.229664	-0.0799	0.222163	0.914388
MRRF	-0.111718	0.0683595	0.257754	0.0672289	0.140149	0.541314	0.0756948	0.0878877	0.451161	0.138735	0.00279316	0.170043	0.0881353	0.0988942	0.914388
SLC25A46	-0.139742	0.103635	0.324345	0.0589583	0.390442	0.75284	0.0422307	0.538892	0.824998	0.0882227	0.157803	0.441855	0.0511215	0.526808	0.940207
BAX	-0.000386778	0.995931	0.998308	-0.116602	0.0334892	0.367641	-0.0532104	0.319419	0.686733	-0.0718263	0.210176	0.504546	-0.0410317	0.544936	0.940671
ABCD4	0.0607645	0.23203	0.495124	0.11198	0.000672017	0.136765	0.118491	0.000614692	0.137711	0.0920665	0.0115714	0.180668	0.0670505	0.128183	0.914388
ARHGEF2	0.132106	0.00298139	0.0491281	0.000341301	0.992431	0.998823	-0.0461576	0.189658	0.574934	-0.0730603	0.045278	0.26224	-0.0861818	0.0463763	0.914388
FKTN	-0.199507	0.0226591	0.141158	0.106012	0.159279	0.560971	0.123266	0.102125	0.4718	0.172036	0.0221886	0.213297	0.0981975	0.237144	0.914388
COL18A1	0.195322	0.00600305	0.0701546	-0.0132733	0.81339	0.945047	0.00734286	0.903182	0.974967	-0.0820862	0.186109	0.474568	-0.0952272	0.171561	0.914388
GNRHR2	-0.312141	0.0487404	0.216826	0.0842718	0.51187	0.82025	-0.10685	0.412838	0.753569	-0.0480051	0.729711	0.882625	0.0247563	0.875607	0.986993
LILRB4	0.00209125	0.985206	0.993486	-0.219974	0.0146114	0.299413	-0.104935	0.257076	0.638996	-0.0929984	0.284876	0.575529	-0.06427	0.54847	0.941347
SPAG8	-0.0415845	0.79168	0.908675	0.0459725	0.731752	0.915326	0.0676617	0.622725	0.868711	0.144098	0.329997	0.613193	0.123905	0.433983	0.929826
SZRD1	-0.020249	0.606465	0.803189	-0.0490719	0.121941	0.521063	-0.0708447	0.0233924	0.308443	-0.0299266	0.331456	0.613848	-0.0295674	0.437057	0.929826
DHX36	-0.0885826	0.0579093	0.237055	-0.00612131	0.85861	0.962655	-0.0167763	0.644223	0.877108	0.0227504	0.547082	0.774538	-0.0330068	0.495619	0.938422
CNTLN	-0.022871	0.779372	0.903698	-0.10318	0.136179	0.537165	-0.130262	0.0431304	0.370949	-0.0609403	0.334259	0.61607	-0.0254171	0.734147	0.966923
PAPD4	0.0173824	0.750579	0.887428	0.0370977	0.354406	0.725565	0.0321793	0.422749	0.760686	0.0257495	0.511589	0.749974	0.00909846	0.863646	0.98482
UPK3BL1	0.173947	0.0912088	0.302819	0.221853	0.0115311	0.282826	0.191613	0.0301876	0.338422	0.187606	0.0379331	0.245587	0.0291515	0.810359	0.977932
TUBA8	0.0717714	0.52884	0.752088	-0.0577347	0.52556	0.826409	-0.166491	0.0663943	0.41353	-0.113906	0.215546	0.508479	-0.0647122	0.568814	0.942462
PTPA	-0.0741729	0.15865	0.40679	-0.0423104	0.309658	0.694067	-0.0687137	0.124756	0.50211	-0.0114573	0.790961	0.911164	-0.0292071	0.578473	0.943377
LOC728989	0.288643	0.136317	0.373737	0.495261	0.00346817	0.205321	0.245234	0.0844557	0.444702	0.230759	0.138246	0.417118	0.418595	0.0346488	0.914388
TIAM1	-0.0663401	0.230649	0.493325	-0.0558829	0.1865	0.589398	-0.0806369	0.074125	0.425929	-0.0299915	0.50977	0.749138	-0.0704293	0.151233	0.914388
NUDT1	0.0286426	0.819948	0.9215	-0.111722	0.270603	0.659569	-0.0691041	0.489954	0.802754	0.0797857	0.442865	0.704564	0.122046	0.316139	0.916008
TGM2	0.0118288	0.923861	0.968944	-0.120116	0.266708	0.656874	-0.21663	0.0535433	0.390833	-0.230224	0.026136	0.224818	0.0154476	0.906274	0.989758
RGL1	0.0223742	0.831091	0.926872	-0.078097	0.337081	0.713717	-0.0892842	0.298518	0.670417	-0.174656	0.0474467	0.268074	-0.170845	0.0683391	0.914388
CALM3	-0.00770578	0.876657	0.947782	-0.0506605	0.198385	0.599181	-0.0648908	0.104937	0.474893	-0.058855	0.129214	0.405968	-0.0244274	0.625145	0.952894
TROVE2	0.0142041	0.809837	0.916735	-0.0687208	0.136549	0.537762	-0.040072	0.371432	0.727024	-0.0442514	0.352201	0.632227	0.0178559	0.738496	0.967696
CDCA3	0.269898	0.195125	0.451919	-0.130205	0.512659	0.82058	0.150558	0.418154	0.757677	0.156238	0.461946	0.718752	0.138108	0.559803	0.942462
ALKBH6	-0.00977754	0.891967	0.954726	0.0785986	0.220264	0.620189	0.0698833	0.281353	0.655708	0.0668122	0.317361	0.60211	0.0623814	0.410254	0.92771
SERPINB6	-0.0722726	0.238708	0.50367	-0.0642356	0.177609	0.579704	-0.0486385	0.293502	0.66559	0.022865	0.651418	0.839209	-0.0206819	0.727028	0.966392
CCDC125	0.207171	0.0210619	0.135694	0.0272214	0.710761	0.905645	0.045553	0.515336	0.813411	0.0145187	0.829842	0.929888	-0.0693065	0.395628	0.926434
PDP2	-0.261777	0.000401613	0.0207836	-0.0242285	0.682223	0.893131	0.0217928	0.689766	0.897396	0.028841	0.6408	0.833203	-0.0811146	0.255054	0.914388
PPP1R12B	0.34082	0.00146788	0.035865	0.0664121	0.391386	0.753952	0.024069	0.756495	0.924146	-0.076207	0.381911	0.656475	-0.0779299	0.448876	0.929931
C1orf43	0.00449434	0.918154	0.967017	-0.0888818	0.0192967	0.32448	-0.0880731	0.0163705	0.278808	-0.0295655	0.443482	0.705385	0.0143528	0.748842	0.96898
TMCC2	0.0200445	0.861158	0.940459	-0.00578093	0.95001	0.989114	-0.193681	0.0507228	0.388604	-0.177998	0.0660839	0.302844	0.079549	0.493605	0.938252
ZNF417	0.0280336	0.685026	0.85064	0.0953486	0.114913	0.51233	0.0458452	0.430497	0.766988	0.0460084	0.429144	0.693005	0.00523687	0.941605	0.994306
SLC19A2	0.0238386	0.828257	0.925331	0.0696599	0.39682	0.755302	0.0565261	0.520326	0.817201	0.0482662	0.575284	0.793328	0.00235562	0.98103	0.996746
RTL6	-0.0666528	0.222367	0.483077	0.0958229	0.0305404	0.359531	0.0663622	0.139918	0.521878	0.0641737	0.191597	0.481986	-0.00965224	0.853949	0.98327
ZDHHC18	0.285452	0.000199082	0.0163975	0.00899764	0.880967	0.970755	-0.0444767	0.470517	0.792613	-0.148154	0.0277042	0.228651	-0.0783802	0.287715	0.914618
MIR7-1	-0.153506	0.193608	0.4503	-0.0160963	0.858308	0.962655	-0.0294045	0.742818	0.919259	0.006201	0.950248	0.979603	-0.0715136	0.528227	0.940207
FBXL5	0.209656	0.00186285	0.039912	-0.0437928	0.423671	0.771595	-0.0910038	0.0863296	0.448267	-0.129803	0.0375004	0.245303	-0.0407262	0.559965	0.942462
VDAC1	-0.0290207	0.536379	0.758574	-0.0316611	0.419693	0.769447	-0.0440243	0.290494	0.663858	-0.0196768	0.646491	0.836994	-0.0310464	0.53844	0.940543
LINC02202	0.030993	0.897354	0.957423	-0.277277	0.19699	0.598631	0.00326554	0.987735	0.996704	-0.022575	0.932134	0.971929	0.33834	0.242604	0.914388
PAX5	-0.0291593	0.686554	0.851461	0.000701412	0.990215	0.998758	0.0734614	0.223728	0.6099	0.00999598	0.876005	0.94928	-0.0148882	0.832854	0.981966
VPS29	-0.095265	0.0616275	0.244732	-0.0461662	0.290739	0.678556	0.0166491	0.711147	0.906972	0.0409072	0.336701	0.618479	0.0250668	0.621902	0.952519
IFNG-AS1	-0.128998	0.41227	0.665896	0.165782	0.196311	0.598271	0.203871	0.096235	0.463021	0.109788	0.382311	0.656819	0.252763	0.113293	0.914388
HSH2D	0.176254	0.0131577	0.106087	-0.0288947	0.584251	0.850295	-0.0248965	0.629802	0.87166	-0.0838971	0.144538	0.425255	-0.0960279	0.119197	0.914388
SLC6A9	0.163422	0.318523	0.585792	-0.190513	0.154035	0.555852	-0.262847	0.0620448	0.405554	-0.3526	0.00932852	0.176583	-0.0216882	0.895726	0.987924
LYST	0.161584	0.0299597	0.1655	0.0137511	0.80723	0.942086	-0.062133	0.279313	0.654841	-0.0573515	0.338662	0.620174	-0.0899203	0.193075	0.914388
CRIP2	0.0101027	0.919571	0.967469	-0.079546	0.30135	0.687592	0.0112899	0.889842	0.970878	-0.0534821	0.507216	0.747839	0.0136686	0.886327	0.987924
SNRPD3	-0.131831	0.00551099	0.0673955	-0.0573208	0.0833807	0.465864	-0.049904	0.104637	0.474338	-0.0138617	0.691095	0.860699	0.0440471	0.294041	0.915115
SON	0.0307239	0.372972	0.632656	0.00343249	0.894916	0.973266	-0.0302225	0.275373	0.652052	-0.049961	0.0873548	0.340311	-0.0619063	0.0762478	0.914388
DHFR	-0.113471	0.0511992	0.22223	-0.0271079	0.558195	0.839434	-0.016103	0.723222	0.912185	0.0428138	0.351382	0.631189	-0.0598084	0.230766	0.914388
HIVEP3	-0.252332	0.0069015	0.0760658	0.0272441	0.68252	0.893266	0.0165909	0.817615	0.94924	0.0892052	0.242668	0.535425	-0.0228467	0.780958	0.972769
NDUFA7	-0.0677735	0.479577	0.718024	-0.105188	0.191952	0.595324	-0.130914	0.0612465	0.403756	0.0103438	0.893262	0.956745	0.0447376	0.638352	0.956018
CCDC174	0.0185443	0.59259	0.794451	-0.0317959	0.278989	0.667473	-0.0436885	0.108327	0.479367	-0.0218691	0.439632	0.70184	-0.0120794	0.710885	0.964005
SLC4A7	-0.140129	0.132303	0.36861	0.0582276	0.434356	0.778088	0.0881912	0.265148	0.644203	0.163161	0.0301376	0.233752	0.0983075	0.286666	0.914618
EFTUD2	-0.0295236	0.555912	0.771836	-0.0294634	0.486599	0.8094	-0.0517278	0.246918	0.629468	-0.0466127	0.29601	0.583468	-0.0691414	0.183591	0.914388
ACP6	0.10099	0.150197	0.394795	0.148098	0.0134037	0.289853	0.0458207	0.431367	0.767706	-0.0443791	0.485273	0.734808	0.0639244	0.366321	0.923468
KBTBD4	0.0719708	0.0739065	0.269723	0.00825697	0.805163	0.941749	-0.0278947	0.399971	0.745403	-0.0109176	0.747848	0.890996	0.00464196	0.908709	0.989758
ZNF532	-0.0125957	0.86492	0.942036	0.0589487	0.320428	0.702963	0.083186	0.16209	0.54434	0.0153791	0.785694	0.908725	-0.002464	0.968321	0.996746
WDR46	-0.254495	0.0921652	0.304086	-0.0303323	0.801529	0.940472	-0.0864424	0.46635	0.78993	0.0106482	0.93556	0.972541	-0.0675264	0.702229	0.964005
SMARCC2	0.0304306	0.382381	0.642125	0.00211013	0.943062	0.987479	0.0142357	0.635583	0.873893	-0.0339287	0.275996	0.566736	-0.0381693	0.286376	0.914618
CYTH3	0.0252951	0.690942	0.8539	0.0877149	0.0460077	0.393998	0.0300179	0.495931	0.804354	0.0313055	0.49682	0.742068	0.0141612	0.799655	0.975828
IL32	-0.168239	0.0780526	0.278644	-0.0337264	0.575291	0.845812	-0.00972444	0.880849	0.967736	-0.00767668	0.904472	0.961407	-0.0219204	0.778976	0.972769
NBPF11	-0.030643	0.641715	0.825011	0.137276	0.00521991	0.227153	0.186944	9.57282e-05	0.0825007	0.168671	0.0051307	0.171865	0.0501389	0.381285	0.926434
LOC100132057	0.0265796	0.797622	0.911842	0.0416274	0.642058	0.878355	0.0949709	0.213332	0.60093	0.0958001	0.272731	0.564302	0.0186466	0.843933	0.982034
TTC21A	0.0997035	0.291912	0.559151	0.105853	0.123142	0.522439	0.140666	0.0373709	0.359861	-0.00748991	0.922382	0.967862	-0.0321162	0.691889	0.964005
KIFC2	-0.0530179	0.409817	0.66506	0.0213844	0.70681	0.90523	0.0927213	0.0894206	0.452843	0.0064388	0.91335	0.964646	-0.0253696	0.694845	0.964005
PHLDB2	-0.237933	0.0375847	0.187678	0.112336	0.208619	0.608671	0.0764434	0.38095	0.733795	0.192171	0.0303052	0.233752	0.0118786	0.910599	0.989817
TRIP12	0.0343279	0.407576	0.663199	-0.0457302	0.145798	0.546601	-0.0844256	0.0136599	0.270664	-0.0791319	0.0298657	0.233752	-0.0573635	0.192929	0.914388
PCNP	-0.0580031	0.342102	0.607882	0.0238505	0.639952	0.877442	0.00927533	0.864822	0.963767	0.0717831	0.145838	0.427181	0.0777685	0.219479	0.914388
USP48	0.0564839	0.131193	0.366854	0.0290146	0.2825	0.671227	0.0160478	0.57057	0.841425	-0.0146483	0.634011	0.829738	-0.0202591	0.614909	0.952519
ASCC1	0.0159	0.736568	0.879393	-0.0409465	0.265764	0.656562	0.0267488	0.474156	0.794262	0.0394484	0.31898	0.603738	-0.00421196	0.928973	0.991746
C3orf18	-0.064376	0.501969	0.733048	0.122104	0.101805	0.492294	0.146949	0.0546099	0.391602	0.223047	0.00477091	0.171519	0.127416	0.172565	0.914388
GBP1	-0.0321739	0.790601	0.908324	-0.0172482	0.873489	0.966594	-0.127668	0.17618	0.563046	-0.00240516	0.979889	0.993083	-0.024103	0.835977	0.981966
E2F4	0.0703413	0.0684899	0.258104	0.0128282	0.704933	0.904802	0.0136405	0.678215	0.892084	-0.0367032	0.269384	0.561031	0.0081313	0.832807	0.981966
DUSP7	-0.091345	0.026114	0.153766	-0.0254872	0.429822	0.775187	-0.032867	0.341642	0.703545	4.84078e-05	0.998921	0.999715	-0.0178175	0.661239	0.959163
CD320	-0.223172	0.0234185	0.143976	-0.0323165	0.687523	0.895502	0.0216586	0.780307	0.935695	0.0326175	0.686926	0.858673	-0.0512574	0.59997	0.948579
SLC12A4	0.121588	0.0111477	0.0981501	0.0559835	0.127066	0.527415	0.0348431	0.340977	0.703008	0.00875943	0.822592	0.92643	0.00738292	0.860228	0.983768
TSC2	0.0472274	0.330404	0.596005	-0.0217815	0.601538	0.859811	0.014587	0.728096	0.91427	-0.0596659	0.160099	0.443619	-0.103814	0.0414115	0.914388
UBA5	-0.168333	0.02603	0.153547	0.0490572	0.392826	0.75473	0.069812	0.171741	0.55808	0.116662	0.0265116	0.225805	0.096524	0.154126	0.914388
LINC00869	-0.046983	0.365627	0.627285	0.000536854	0.989981	0.998758	-0.027606	0.515762	0.813837	0.00821214	0.841524	0.934135	-0.00336377	0.946472	0.994334
TBC1D23	0.0513283	0.411898	0.665879	0.0845451	0.0989049	0.48814	0.0197931	0.698458	0.900732	0.123664	0.0222238	0.213297	0.0707278	0.273896	0.914388
ALOX5AP	0.226508	0.0488175	0.217098	-0.0908448	0.301463	0.687646	-0.194899	0.0209828	0.300351	-0.261877	0.00708814	0.174913	-0.114981	0.274711	0.914388
AKT2	0.0616264	0.0545543	0.229549	0.00732907	0.794594	0.938945	0.00312838	0.912309	0.976134	-0.00761793	0.786025	0.908805	-0.0117025	0.737137	0.967696
HIST2H2BC	0.253812	0.112835	0.339022	0.264614	0.046554	0.396104	0.0624962	0.633744	0.872904	-0.000299556	0.9959	0.998857	0.0761554	0.638568	0.956018
RPL36AL	0.00303285	0.976582	0.990334	-0.106055	0.197428	0.598631	-0.176676	0.0199658	0.296605	-0.0956081	0.221522	0.514911	0.0785521	0.417451	0.928402
MGAT1	0.0962738	0.0434847	0.204629	-0.0352314	0.377296	0.744107	-0.0618689	0.106553	0.47714	-0.0575012	0.165928	0.451551	-0.0575178	0.230763	0.914388
SLC31A1	0.145881	0.0109963	0.0976314	-0.0428159	0.357546	0.729052	-0.0630673	0.188295	0.572802	-0.0146696	0.768382	0.900357	0.0596074	0.280048	0.914618
MGAT2	-0.0468778	0.30421	0.572787	0.0248848	0.507695	0.818157	0.00390664	0.906434	0.975291	0.0463304	0.182755	0.469829	0.0106491	0.823726	0.980253
MEF2C	-0.00860031	0.848042	0.934883	-0.039953	0.256752	0.649696	-0.0139391	0.74158	0.919168	-0.0137544	0.693023	0.861783	-0.0191372	0.660121	0.959163
VLDLR	-0.113922	0.396381	0.653288	0.0655871	0.556947	0.839112	0.0433972	0.677791	0.891864	0.0104824	0.923252	0.968264	0.0168597	0.905239	0.989758
RAB29	-0.141027	0.00173494	0.0385527	-0.00942447	0.769532	0.929848	0.0171719	0.618821	0.866817	0.0533119	0.0983706	0.358602	-0.01416	0.698875	0.964005
VIPR2	-0.0481075	0.798746	0.91253	0.255408	0.116813	0.514643	0.155642	0.307136	0.677644	0.10484	0.512197	0.750229	0.0506123	0.794551	0.974819
SKAP2	0.140547	0.0587001	0.238599	-0.119252	0.0313207	0.35986	-0.115678	0.0417059	0.366984	-0.165139	0.00975495	0.177455	-0.0841519	0.234775	0.914388
45173	-0.0143079	0.931717	0.972829	-0.181044	0.231986	0.632951	-0.194044	0.2086	0.595205	-0.130821	0.384254	0.658305	-0.307558	0.0864877	0.914388
GLUD1	0.00337225	0.920856	0.967812	0.00875524	0.758727	0.925764	-0.00780863	0.757174	0.924146	0.0513286	0.0627456	0.297795	0.031833	0.302632	0.916008
LOC105371433	0.130677	0.169344	0.419938	-0.0319663	0.648403	0.880956	-0.107648	0.106447	0.47714	-0.101614	0.166115	0.451734	-0.104921	0.210963	0.914388
ARHGEF3	-0.140701	0.0143465	0.110676	0.0832035	0.0710512	0.446652	-0.00436192	0.922655	0.979942	0.0489558	0.297055	0.58458	-0.0131329	0.820768	0.979581
MACROD2	-0.0102995	0.931686	0.972829	0.050337	0.606653	0.861633	0.239998	0.0256802	0.316783	0.158958	0.089552	0.343652	0.208692	0.0521096	0.914388
FBXO28	-0.00234228	0.964689	0.98564	0.0413811	0.294721	0.681934	0.0185473	0.653127	0.880086	0.060191	0.208555	0.502048	0.0246361	0.661109	0.959163
MRPS15	-0.114704	0.154635	0.400868	-0.102598	0.0953781	0.482963	-0.0815915	0.156807	0.538235	-0.0452215	0.488331	0.736485	-0.0124421	0.873637	0.986842
PHC3	-0.0183379	0.815277	0.918363	0.110404	0.0720188	0.449152	0.0756201	0.211195	0.597945	0.0863997	0.162956	0.448217	0.0258635	0.723809	0.965826
RBCK1	0.0928897	0.129351	0.36437	-0.0668592	0.192934	0.596065	-0.0425358	0.386766	0.737632	-0.0873356	0.0891314	0.343196	-0.0793511	0.142667	0.914388
DFFB	0.0259175	0.686101	0.851282	0.0977084	0.121484	0.521025	0.113859	0.0313036	0.343993	0.0786483	0.121203	0.393837	0.0528631	0.388717	0.926434
NDUFAF7	0.0488823	0.427068	0.678485	0.0935426	0.0464625	0.396104	0.0889385	0.0598557	0.402338	0.104406	0.0414567	0.252923	0.0218705	0.724877	0.965826
SNIP1	0.000287279	0.993775	0.997401	-0.0296328	0.324772	0.705897	-0.011499	0.701468	0.902725	-0.0348547	0.257748	0.550595	-0.0505269	0.208298	0.914388
ZFP2	-0.236802	0.200765	0.458725	-0.0260135	0.875167	0.967515	0.106205	0.508141	0.811284	0.0946902	0.600854	0.810562	0.33523	0.0933532	0.914388
STARD13	0.670728	0.0112225	0.0985734	0.510561	0.0328355	0.366165	0.256683	0.247425	0.629602	0.145052	0.515413	0.752076	0.305364	0.285494	0.914618
MMAB	-0.182107	0.017168	0.122483	-0.0223219	0.685926	0.894854	0.0363504	0.528848	0.820212	0.104295	0.0875393	0.340638	0.0847936	0.225004	0.914388
OBSCN	-0.0260023	0.672549	0.843149	0.010816	0.844912	0.958055	0.0735778	0.14526	0.525385	0.0323697	0.529969	0.762659	-0.0284269	0.622595	0.952519
ADAMTSL4-AS1	0.408272	0.00022958	0.0170278	-0.00566194	0.950233	0.989114	-0.04311	0.605711	0.860443	-0.0973659	0.300418	0.588442	-0.110562	0.284387	0.914618
LAMTOR4	0.128115	0.224469	0.485238	-0.135477	0.0923803	0.477187	-0.135651	0.0520756	0.390831	-0.165359	0.0325293	0.236761	-0.101122	0.274348	0.914388
NIT1	0.155177	0.000767971	0.0272957	-0.0293051	0.42058	0.769528	-0.0362891	0.290221	0.663613	-0.0635328	0.0844822	0.336109	-0.0358474	0.399442	0.926434
PLCL1	0.0228815	0.810076	0.916735	0.0989956	0.142626	0.54449	0.0832251	0.266663	0.645044	0.0450206	0.543436	0.771903	0.235721	0.0034461	0.914388
PLTP	-0.297325	0.0916906	0.303466	-0.158823	0.262002	0.652944	-0.318351	0.027124	0.32338	-0.133331	0.371104	0.647772	-0.198747	0.289463	0.914618
POLD2	-0.118272	0.0743921	0.27092	-0.0342314	0.535999	0.830716	0.00810395	0.879045	0.967271	0.00724796	0.898923	0.959844	-0.0304209	0.672434	0.96034
DNM1L	-0.0515227	0.334487	0.600916	0.022388	0.533388	0.829762	0.0522515	0.175754	0.562452	0.0897323	0.0251792	0.220993	0.0599346	0.204522	0.914388
DPP3	-0.0144223	0.800534	0.913142	-0.0330703	0.536289	0.830716	-0.00648457	0.899389	0.973615	0.0161045	0.769711	0.901305	-0.0245311	0.697716	0.964005
ODR4	-0.0376336	0.566991	0.778806	0.0888756	0.121484	0.521025	0.0834682	0.142301	0.523729	0.0915501	0.116633	0.387535	0.122946	0.118849	0.914388
ABCC5	0.259383	0.00203605	0.0412412	0.117485	0.07318	0.452924	0.0438536	0.480326	0.797833	-0.0748631	0.253284	0.546121	-0.0305983	0.694959	0.964005
GPR55	-0.0343363	0.728571	0.876062	0.166975	0.0382067	0.381283	0.120526	0.149372	0.531196	0.0779395	0.348558	0.628867	-0.019633	0.82949	0.981174
ADGRG1	-0.483181	1.11724e-05	0.00569172	0.156064	0.0723254	0.449879	0.080916	0.392346	0.741608	0.136288	0.18024	0.46803	-0.186595	0.081996	0.914388
TAF1A	-0.243355	0.00395689	0.0561103	-0.0207902	0.775675	0.931928	0.014685	0.833581	0.954143	0.000121652	0.998236	0.999564	-0.026142	0.766329	0.971855
BCL2L1	-0.0181858	0.875691	0.947578	-0.0672315	0.506269	0.818044	-0.288128	0.00638554	0.223413	-0.216073	0.0341954	0.239662	-0.00465181	0.970262	0.996746
UAP1	-0.11664	0.0821566	0.286571	0.0329365	0.570241	0.843488	0.0677588	0.190752	0.576363	0.0908459	0.0669779	0.304323	-0.0267527	0.666375	0.96034
SPAG1	0.312634	0.00056231	0.0241945	0.0331523	0.64399	0.879174	-0.0196043	0.767769	0.929913	-0.092488	0.227564	0.520922	0.0426409	0.620893	0.952519
PDGFA	0.167835	0.340297	0.606242	0.116155	0.443309	0.784019	-0.0595105	0.685067	0.894742	0.0317532	0.826893	0.928547	0.0691897	0.681872	0.962355
PDE9A	-0.0299088	0.771762	0.900236	0.0917585	0.268711	0.658355	0.141547	0.0912161	0.456568	0.114196	0.202097	0.495018	0.322278	0.00343383	0.914388
PDE8A	0.0519686	0.525579	0.750086	0.187473	0.00071265	0.13728	0.133995	0.019116	0.290812	0.140177	0.0184584	0.201284	0.0884019	0.297893	0.916008
SP2	0.0760409	0.118903	0.349801	-0.00486051	0.906049	0.976695	-0.0383318	0.363026	0.71989	-0.0907118	0.0343174	0.23991	-0.0780834	0.142758	0.914388
ARHGEF1	0.113086	0.00307947	0.0495997	0.025046	0.430183	0.775187	0.0222608	0.503656	0.808721	-0.0157239	0.613885	0.818493	-0.0619326	0.130171	0.914388
ANKRD35	0.346957	0.150852	0.395986	0.0714529	0.753472	0.923842	0.415243	0.0457427	0.375068	0.146489	0.521572	0.756755	0.0808797	0.756021	0.970629
MXRA7	-0.204835	0.0127193	0.104298	-0.0388733	0.495389	0.8126	-0.0576372	0.338366	0.702318	7.84669e-05	0.99929	0.999811	0.0380557	0.565345	0.942462
WDR73	0.0690898	0.111772	0.337672	0.0381847	0.24739	0.642653	0.0259957	0.445004	0.776179	-0.00277656	0.940859	0.974854	-0.0132192	0.735208	0.966976
KLRF1	-0.545228	3.0463e-06	0.00410438	0.0792663	0.408485	0.76213	0.114065	0.237258	0.623631	0.331467	0.00149123	0.170043	0.032137	0.79125	0.973697
CD24	-0.099925	0.148259	0.391798	-0.0317882	0.561911	0.840132	0.175098	0.00423741	0.195774	-0.00695432	0.89902	0.959874	0.111836	0.115205	0.914388
ZCCHC9	-0.09286	0.0596136	0.240606	-0.00946966	0.816361	0.946145	0.0230114	0.569295	0.841081	0.109825	0.00612423	0.174913	0.0824434	0.081411	0.914388
PPP6R2	0.084602	0.0108157	0.0966552	-0.000496056	0.985692	0.998024	-0.0120679	0.683652	0.894157	-0.0368344	0.226881	0.520288	-0.0225398	0.503119	0.938422
NSUN6	-0.0495182	0.503852	0.734399	0.140819	0.0225069	0.337707	0.136347	0.020711	0.29935	0.132884	0.0330795	0.237367	0.0534345	0.512219	0.938957
TCTEX1D2	-0.158977	0.391963	0.650243	0.24192	0.102952	0.494042	0.114915	0.464266	0.788514	0.330221	0.0501776	0.272343	0.137717	0.443354	0.92987
LDHB	-0.145774	0.0310162	0.168894	-0.00736407	0.885837	0.971911	0.00230101	0.964852	0.990472	0.0449274	0.42391	0.690106	0.0717578	0.210296	0.914388
ITGA5	0.176658	0.00832761	0.0845709	-0.0391223	0.429378	0.775187	-0.0543331	0.295145	0.667356	-0.119159	0.030434	0.233942	-0.0831953	0.19748	0.914388
TNFAIP8L2-SCNM1	0.114621	0.581183	0.788122	0.00327006	0.981487	0.997129	0.0506251	0.774778	0.93223	-0.112395	0.549961	0.776675	0.0677697	0.751483	0.96898
ORC6	-0.365833	0.040293	0.195565	-0.161569	0.270093	0.659569	-0.00359381	0.978181	0.994697	-0.0803109	0.56829	0.788387	-0.0887665	0.614223	0.952519
HEBP2	0.0890215	0.308733	0.577301	-0.104374	0.145833	0.546601	-0.0883899	0.222073	0.608596	-0.0965076	0.225338	0.519074	0.0950965	0.243075	0.914388
ICE2	-0.099325	0.178499	0.431504	0.0887788	0.0794492	0.463532	0.0479331	0.36255	0.71989	0.132215	0.0106143	0.178684	0.120395	0.0573816	0.914388
HSPBAP1	0.196415	0.000437814	0.0212796	0.0536065	0.165189	0.566976	0.0142841	0.711934	0.90731	-0.0085305	0.83773	0.932657	0.00732002	0.87887	0.987221
ETAA1	-0.118211	0.318188	0.585365	0.0645754	0.484325	0.808376	0.0596202	0.510907	0.812282	0.16072	0.0580435	0.288945	0.103009	0.342521	0.920678
SUCNR1	0.00344507	0.980989	0.991914	-0.0100428	0.934519	0.985599	-0.104722	0.393249	0.741804	-0.0561632	0.652771	0.83939	0.0374234	0.817409	0.979194
LOC100507670	0.297826	0.132149	0.368334	-0.216128	0.233406	0.63385	-0.0905935	0.612657	0.86394	-0.0700699	0.715137	0.873365	-0.128358	0.569326	0.942462
MAST4	-0.219998	0.00206414	0.0413397	-0.0444802	0.418836	0.769081	0.0462321	0.429788	0.766533	-0.0401389	0.469163	0.724016	0.046855	0.480913	0.935729
HEXIM2	0.0496099	0.659175	0.83628	-0.147408	0.0898229	0.474375	-0.0937355	0.285518	0.66079	-0.090383	0.305802	0.591777	-0.0257281	0.811588	0.978033
ACSS1	-0.0587924	0.145936	0.388418	0.0457726	0.152516	0.553835	0.0696915	0.0249194	0.314664	0.0734226	0.0208446	0.209254	-0.00257786	0.947607	0.994508
MX1	0.0210107	0.857385	0.939104	-0.04806	0.641377	0.878118	-0.029363	0.74157	0.919168	-0.0810685	0.416393	0.685319	-0.0999684	0.388906	0.926434
PSMB5	-0.0957784	0.175932	0.428655	-0.120863	0.0216385	0.334213	-0.0163668	0.749241	0.921293	0.00359381	0.946923	0.978359	-0.00491317	0.939883	0.994232
NR1H3	-0.119058	0.153948	0.400143	0.0138746	0.856166	0.961806	0.00824479	0.908645	0.975505	-0.0612413	0.426696	0.691714	0.097948	0.298245	0.916008
PPP2R5D	-0.0633683	0.149353	0.393479	-0.00213894	0.95766	0.990618	-0.0296662	0.485488	0.800788	-0.0613944	0.125424	0.400612	-0.0570971	0.260132	0.914388
ZNF692	0.100613	0.034909	0.179571	0.0247103	0.562758	0.840356	0.0780987	0.0546449	0.391602	-0.0170467	0.692573	0.86161	0.0216494	0.64338	0.956123
ERAL1	-0.00208529	0.970262	0.98802	-0.00223731	0.959868	0.990733	0.0181143	0.687765	0.896328	0.0188918	0.694701	0.862943	0.0567121	0.331338	0.916008
PPP2R5A	0.149146	0.0136881	0.10831	-0.0527114	0.220059	0.619749	-0.0666645	0.132816	0.512592	-0.0733847	0.153294	0.437152	-0.0129639	0.835075	0.981966
PPP1R3D	0.160541	0.02671	0.155846	-0.00721841	0.902506	0.975433	-0.113003	0.0377913	0.360611	-0.127759	0.0465944	0.265004	-0.0650008	0.324338	0.916008
CLCC1	-0.0297565	0.591885	0.794254	0.102395	0.024248	0.340624	0.0843071	0.046851	0.378349	0.0701174	0.101413	0.363663	0.0457723	0.342766	0.920678
ZNRD1	0.104355	0.520947	0.747042	0.119575	0.423638	0.771595	0.0853755	0.531086	0.821797	0.258061	0.0490945	0.271407	0.225063	0.1956	0.914388
NOL4L	0.078995	0.145669	0.387934	0.0957746	0.0176897	0.315809	0.0150906	0.693645	0.89893	0.0272351	0.470875	0.7257	-0.0345423	0.438794	0.929826
FAM98C	0.011589	0.874934	0.947019	0.0439153	0.483717	0.808241	0.132826	0.0271695	0.32338	-0.00134811	0.982916	0.994087	0.0258989	0.708787	0.964005
DZANK1	0.00400285	0.972165	0.988705	0.186417	0.0376398	0.37948	0.0936234	0.26289	0.642882	0.0287856	0.75689	0.895376	0.0806636	0.502333	0.938422
ZNF787	0.113046	0.20148	0.459813	-0.0587496	0.419231	0.769273	-0.145647	0.0365352	0.357628	-0.17254	0.0141479	0.187932	-0.0319373	0.699057	0.964005
MRPL9	-0.0991326	0.0900942	0.300642	-0.0125148	0.760357	0.92604	0.0354149	0.421159	0.760122	0.0620643	0.15674	0.441093	-0.000922138	0.985287	0.997286
ABLIM2	0.0583801	0.718557	0.869952	0.106146	0.40458	0.758895	0.15264	0.198773	0.585122	0.0618051	0.661641	0.84533	0.0990339	0.515004	0.939826
STOML2	-0.127777	0.0646708	0.250473	-0.117113	0.02487	0.346028	-0.0523366	0.304286	0.675382	-0.0219285	0.682577	0.85695	0.0637704	0.32852	0.916008
CTBP2	0.127886	0.0339243	0.176392	-0.0607631	0.160291	0.561543	-0.0567841	0.216314	0.603939	-0.0725533	0.161596	0.445983	-0.0699829	0.215755	0.914388
VPS11	-0.0144024	0.676331	0.845149	0.037001	0.277211	0.66687	0.0155668	0.657253	0.882338	-0.0201894	0.547339	0.774586	-0.04754	0.23509	0.914388
TDRKH-AS1	-0.331281	0.081314	0.285298	-0.0566087	0.717749	0.908655	-0.107597	0.529287	0.820514	-0.0777044	0.647595	0.837711	-0.175209	0.372618	0.926415
SPI1	0.229275	0.0166893	0.120381	-0.111638	0.152774	0.554211	-0.107408	0.154267	0.536177	-0.195996	0.0149126	0.19017	-0.102594	0.244646	0.914388
OIP5-AS1	-0.0647958	0.016171	0.117938	-0.0463485	0.0421973	0.388658	-0.0140811	0.500818	0.807552	-0.00691784	0.768895	0.90073	-0.000825513	0.973699	0.996746
CTGF	-0.201083	0.477044	0.716738	-0.339531	0.178792	0.580958	0.183683	0.436841	0.770804	0.225539	0.389697	0.6623	-0.137833	0.641413	0.956018
PIGL	-0.106413	0.374447	0.634301	0.24636	0.0055901	0.228853	0.0997666	0.212963	0.600283	0.159174	0.101488	0.363817	0.0760366	0.464841	0.933311
CDAN1	-0.00187911	0.97045	0.98802	0.0981804	0.0177781	0.315809	0.119797	0.00831681	0.232436	0.106679	0.0156072	0.192794	0.0216507	0.671037	0.96034
SUSD3	-0.0950705	0.136659	0.374526	-0.0109743	0.817067	0.94642	0.058724	0.220535	0.607543	-0.0107959	0.83087	0.930287	0.0686379	0.201734	0.914388
RPS9	0.0803801	0.400669	0.657505	0.0262086	0.730587	0.914482	-0.00311298	0.964593	0.990472	-0.0305049	0.688837	0.859355	-0.07789	0.41833	0.928494
PDGFB	-0.163223	0.153707	0.399983	0.127625	0.152102	0.55351	0.152341	0.0955762	0.461919	0.0954171	0.297087	0.58458	0.0606405	0.548826	0.941347
SPECC1	0.118617	0.0502856	0.21986	-0.00650343	0.896505	0.97382	-0.124105	0.0233917	0.308443	-0.0988549	0.0448268	0.261167	-0.0520463	0.380771	0.926434
STARD4	-0.367445	0.00294342	0.048891	-0.016898	0.853957	0.961038	0.0510428	0.590723	0.852713	0.0539207	0.580754	0.797824	0.00531768	0.965622	0.996746
ALS2CR12	0.0790757	0.470819	0.711863	-0.135258	0.116185	0.51356	-0.0290658	0.741033	0.919168	-0.0909908	0.287407	0.577539	0.136601	0.182389	0.914388
CRB3	0.0596941	0.783651	0.905062	-0.285252	0.0967869	0.485584	0.163903	0.38429	0.736652	0.0970722	0.608688	0.81532	0.0648473	0.77135	0.971855
DEPDC7	0.0975409	0.497622	0.730813	0.19873	0.109035	0.503929	0.312097	0.011933	0.258288	0.216507	0.0851004	0.337205	0.310803	0.0426875	0.914388
NEK7	0.0701635	0.383312	0.642941	0.0126541	0.848394	0.958845	-0.0205309	0.757804	0.924548	0.00730441	0.913856	0.964681	0.038141	0.646603	0.957192
CCDC6	-0.0686607	0.200612	0.458453	0.0210919	0.568891	0.842851	-0.031128	0.377314	0.730698	0.0528874	0.156833	0.441093	0.0506303	0.238658	0.914388
PRMT2	0.0229394	0.467977	0.709545	0.0410876	0.0838531	0.465864	0.0612561	0.0100944	0.246852	0.0762138	0.00322334	0.170043	0.0551225	0.0850745	0.914388
ARHGAP26	0.193929	0.0142299	0.110086	-0.0701347	0.238389	0.636886	-0.0861088	0.131769	0.510891	-0.159888	0.0179382	0.200182	-0.150287	0.0344723	0.914388
REEP5	0.0047366	0.901801	0.958887	-0.0594906	0.0535576	0.410647	-0.0494732	0.116619	0.491308	-0.0186682	0.568033	0.788387	0.0362937	0.343077	0.920678
LOC101928034	0.108276	0.559215	0.773766	-0.0242232	0.874609	0.967368	0.21717	0.142771	0.52407	-0.0172453	0.912317	0.963964	0.0697655	0.714186	0.964005
TMEM254	-0.0221129	0.639395	0.823559	-0.00752267	0.838329	0.956427	0.0307966	0.400143	0.745438	0.0908821	0.0227908	0.214854	0.0380038	0.408043	0.926851
ETNK2	-0.0754423	0.663558	0.838315	0.214019	0.105637	0.49801	0.288981	0.0388161	0.363803	0.217489	0.131281	0.408457	0.0665923	0.720944	0.964777
SETD7	0.0849346	0.16907	0.419766	-0.0282917	0.554845	0.838082	-0.0802044	0.103574	0.473224	-0.00544152	0.905688	0.961876	-0.0152033	0.77417	0.972029
CDK11B	0.026009	0.700739	0.859214	-0.0716343	0.14584	0.546601	-0.0390187	0.430925	0.767377	-0.11865	0.0131525	0.183762	-0.099482	0.0963441	0.914388
RIC3	-0.0202238	0.830845	0.926792	0.160507	0.0215838	0.333951	0.198783	0.0102491	0.249318	0.150577	0.0647868	0.300983	0.134248	0.0978619	0.914388
MAP2K3	0.100256	0.216647	0.476493	-0.103941	0.122023	0.521063	-0.114272	0.107593	0.478422	-0.20117	0.00224885	0.170043	-0.0881406	0.269292	0.914388
BSPRY	-0.302191	0.135344	0.372853	-0.102973	0.520028	0.823077	0.0866341	0.6073	0.861106	0.0695887	0.67975	0.855614	-0.0722784	0.702773	0.964005
PRUNE2	0.330664	0.0425763	0.202292	0.0296489	0.809239	0.943476	-0.213554	0.081227	0.44182	-0.275275	0.0363992	0.243274	-0.0552588	0.740017	0.967696
ATP2A2	-0.0416693	0.364562	0.626661	0.0225256	0.511639	0.82025	0.0137356	0.666722	0.885426	0.00337844	0.925944	0.96956	-0.0517933	0.144799	0.914388
LRRFIP1	0.0517404	0.374394	0.634289	-0.12964	0.00215774	0.190061	-0.09078	0.0223495	0.306662	-0.109676	0.0106162	0.178684	-0.057569	0.259221	0.914388
CREB3L4	-0.0861279	0.277586	0.546002	0.0349775	0.618231	0.867014	0.120769	0.0785476	0.437794	0.149924	0.0271942	0.226848	0.0330257	0.669824	0.96034
TMX2	0.0178451	0.611501	0.80717	0.0131768	0.628126	0.871725	0.025841	0.358892	0.717342	0.0425937	0.158413	0.442321	0.0651831	0.0715514	0.914388
FAM76A	-0.0725052	0.145191	0.387029	-0.000486432	0.990641	0.998823	0.0628699	0.0926951	0.458333	0.101016	0.00955742	0.177186	0.0387767	0.423344	0.928494
SLAMF7	-0.379101	1.8833e-05	0.00737367	0.00133667	0.983959	0.99741	-0.0282676	0.693329	0.898763	0.0913154	0.192321	0.482727	-0.159257	0.0404297	0.914388
PTGES3	0.0186859	0.610563	0.806675	0.0147711	0.629622	0.872905	-0.00480294	0.85806	0.961631	0.0604571	0.036165	0.242777	0.054518	0.109954	0.914388
MADD	-0.0286141	0.459331	0.701935	0.0708513	0.0282054	0.354491	0.0288933	0.400825	0.745883	0.0224018	0.526722	0.760342	-0.0582926	0.14599	0.914388
TAF5	-0.0914715	0.0645074	0.250225	0.0630326	0.216854	0.616104	-0.00405976	0.924356	0.980549	0.0983236	0.0275094	0.228065	-0.019327	0.714266	0.964005
IL5RA	-0.284098	0.0368935	0.185397	0.0709625	0.436674	0.779126	0.104795	0.298549	0.670417	-0.0632166	0.560532	0.783489	0.0454283	0.711051	0.964005
HILPDA	-0.159423	0.257761	0.525961	-0.177108	0.12277	0.522251	-0.0780771	0.513249	0.812702	-0.227543	0.0680317	0.305503	0.02108	0.881034	0.987678
CEP78	-0.278329	5.17699e-05	0.00945423	0.0410302	0.437643	0.779779	0.0778008	0.148878	0.530644	0.108073	0.0554584	0.283787	-0.0163304	0.798497	0.975558
APBB2	0.0968451	0.561378	0.775276	-0.225816	0.105172	0.497375	-0.0873341	0.576335	0.845258	-0.102197	0.513139	0.750577	-0.049461	0.780283	0.972769
PFKFB4	0.260116	0.00080365	0.0278021	-0.0131264	0.833133	0.954258	-0.103716	0.108436	0.479367	-0.169984	0.0136889	0.18631	-0.130647	0.0601376	0.914388
SHKBP1	0.163941	0.0578142	0.236818	-0.111981	0.128309	0.528424	-0.100137	0.150506	0.532187	-0.217862	0.00391955	0.170043	-0.126452	0.142801	0.914388
DCST2	-0.147072	0.370141	0.629979	-0.189441	0.20671	0.606617	-0.0480608	0.755198	0.923746	-0.149276	0.355007	0.634796	0.0395233	0.830196	0.981647
ZNF260	-0.18312	0.00975823	0.0916983	0.0287683	0.630953	0.873525	0.0900743	0.141972	0.523426	0.132727	0.0302232	0.233752	0.0780388	0.279561	0.914618
TMEM2	0.111964	0.0247142	0.149426	0.028774	0.467715	0.798508	-0.0336798	0.415303	0.755542	-0.0389305	0.359087	0.638219	-0.0382169	0.440442	0.929826
DCAF6	0.0434003	0.340514	0.60647	-0.0618596	0.145415	0.546255	-0.101442	0.0173678	0.285011	-0.0872275	0.0412732	0.252207	0.0128381	0.794056	0.974728
ZNF655	0.0236968	0.671226	0.842442	0.0884642	0.032342	0.363555	0.0848908	0.0404686	0.364192	0.0825346	0.0498132	0.271997	0.0429937	0.391161	0.926434
HEATR3	-0.0592483	0.238889	0.503962	0.027257	0.433368	0.777664	-0.0065599	0.853863	0.960274	0.0712182	0.0709882	0.311211	0.0661855	0.215435	0.914388
ANO9	0.0511812	0.481863	0.719421	0.0965236	0.0803188	0.463987	0.157166	0.00774998	0.227584	0.0557783	0.366016	0.64384	0.041806	0.516026	0.939826
GYG1	0.135249	0.0504183	0.22016	-0.111153	0.0684158	0.442226	-0.16496	0.00235351	0.178635	-0.140956	0.0408754	0.251787	-0.135806	0.0314078	0.914388
TIMM23B	-0.032212	0.721434	0.871844	0.189942	0.00425236	0.217398	0.185877	0.0040475	0.192071	0.197392	0.00360995	0.170043	0.0545691	0.520229	0.940207
ENPP5	-0.252909	0.0324524	0.173218	0.146477	0.102854	0.494042	0.0533757	0.570097	0.84115	0.206464	0.0482587	0.269823	0.00558975	0.958908	0.996487
CPED1	0.16493	0.0957038	0.310987	0.00506906	0.949223	0.989039	-0.00745564	0.927203	0.980823	0.0288932	0.722796	0.878712	0.0183094	0.840578	0.981966
WLS	0.261935	0.0109884	0.0976314	-0.138391	0.0662428	0.439438	-0.099278	0.220375	0.607343	-0.28298	0.000674932	0.170043	-0.198976	0.0433763	0.914388
KLHL18	0.0417318	0.339706	0.606052	0.0129425	0.707403	0.90523	-0.0382385	0.237841	0.624619	-0.046494	0.126452	0.40175	-0.0353765	0.385126	0.926434
CEP135	0.0382191	0.543097	0.762922	0.00283199	0.958452	0.990618	0.0205417	0.719795	0.911535	0.0452512	0.447455	0.708272	0.0549491	0.413035	0.92771
LOC101928120	-0.148358	0.484851	0.722172	0.08648	0.624898	0.870907	0.0419915	0.808797	0.946276	0.16029	0.409593	0.679254	0.376136	0.093411	0.914388
AP4M1	-0.0198061	0.785222	0.905797	-0.0494275	0.400563	0.757088	0.0408269	0.512293	0.812459	0.0882596	0.170776	0.456474	0.0867715	0.233277	0.914388
C19orf71	0.265066	0.0132285	0.106476	0.121107	0.147213	0.548045	0.172808	0.0535742	0.390833	0.0495737	0.577841	0.795084	0.0573116	0.597272	0.94785
SMIM13	-0.0587332	0.531229	0.754237	0.0602688	0.384858	0.749619	0.0822476	0.288396	0.662405	0.0584554	0.425467	0.691	0.0176613	0.847058	0.98228
GMPR2	0.11562	0.0167334	0.120381	-0.0233063	0.581461	0.848852	-0.0583343	0.133444	0.512888	-0.0625525	0.157335	0.441258	-0.0398721	0.382381	0.926434
SYMPK	0.00353038	0.934439	0.973654	-0.0137248	0.679184	0.892326	0.0328824	0.340304	0.702696	-0.0162725	0.655655	0.841535	-0.0174709	0.681569	0.962355
ADAM12	-0.159682	0.1625	0.411636	0.0397424	0.664193	0.886704	0.194597	0.0361936	0.357128	-0.0302914	0.754087	0.894094	-0.0198202	0.868815	0.98674
CCR6	-0.104846	0.0959832	0.311393	-0.015991	0.74871	0.922078	-0.00176402	0.973657	0.993761	-0.0350196	0.493622	0.739867	0.00491062	0.932081	0.992321
SPPL2A	0.0831855	0.0916501	0.303405	-0.0371403	0.359146	0.730057	-0.0540386	0.174764	0.561919	-0.0232199	0.582797	0.799204	-0.0499091	0.326368	0.916008
ZBTB45	0.0693648	0.263386	0.531513	0.0188493	0.734549	0.916627	0.00336078	0.951922	0.987275	-0.0111125	0.835353	0.932176	-0.0411742	0.525668	0.940207
JAM3	-0.094466	0.207372	0.46555	0.0245654	0.672894	0.88987	-0.0376494	0.529031	0.820212	-0.0782587	0.203279	0.495897	-0.0251626	0.747514	0.96898
WDR36	-0.162685	0.0337252	0.175849	0.0618561	0.214029	0.613549	0.0778061	0.103723	0.473224	0.0920302	0.0588618	0.290602	0.0365921	0.549114	0.941347
DCST1-AS1	-0.120968	0.539356	0.760203	-0.0103221	0.946995	0.989039	0.0753191	0.653602	0.880303	-0.0257681	0.891081	0.955523	-0.189847	0.340721	0.920528
SMAD3	-0.117425	0.015825	0.116528	0.0383203	0.305223	0.690803	0.0558031	0.111487	0.482869	0.0479886	0.264331	0.556439	-0.0506777	0.235448	0.914388
EML4	-0.0353019	0.556608	0.772412	0.0732971	0.110109	0.506089	0.0672645	0.156075	0.537363	0.0566138	0.229939	0.523064	0.0358449	0.534083	0.940207
RNF34	0.0327535	0.273784	0.542285	0.0157822	0.513567	0.82081	-0.0136228	0.542826	0.827642	0.00822265	0.744221	0.88966	0.00506883	0.857392	0.983297
PRKCH	-0.127903	0.0356093	0.18144	0.0958356	0.0338736	0.368688	0.041844	0.375647	0.730264	0.0720221	0.133163	0.410821	-0.00205818	0.96646	0.996746
PRKAB1	0.0700785	0.0664081	0.254129	0.0300894	0.348283	0.720894	0.0118228	0.694817	0.899628	-0.0326183	0.308044	0.594	0.00101108	0.97781	0.996746
KIF20A	-0.113303	0.681518	0.848196	-0.233342	0.338099	0.71392	-0.230808	0.329981	0.696041	-0.119104	0.65613	0.841776	-0.147607	0.57833	0.943377
RAD50	-0.197589	0.000298006	0.0178972	0.030627	0.492876	0.811315	0.0304859	0.487177	0.801406	0.0781993	0.105389	0.370157	0.0324813	0.52951	0.940207
COX15	-0.00275749	0.928396	0.97184	0.00807079	0.735734	0.916703	0.000877475	0.969626	0.992116	-0.0286321	0.232307	0.525042	-0.0310783	0.304895	0.916008
BCCIP	-0.0800058	0.183778	0.438636	0.0674206	0.124647	0.523993	0.0695214	0.12129	0.496674	0.147138	0.00205304	0.170043	0.0993884	0.0585796	0.914388
GIT2	0.140536	0.00284035	0.0483238	0.00761445	0.822133	0.948463	-0.0533847	0.105033	0.47506	-0.065839	0.0626355	0.297476	-0.0601917	0.149861	0.914388
ZNF354B	-0.0269409	0.827189	0.925142	0.189645	0.0482668	0.399023	0.192111	0.0242758	0.311637	0.164354	0.0688546	0.306302	0.0982626	0.413605	0.92771
TRIM46	-0.110936	0.317236	0.584853	0.180376	0.0386539	0.381283	0.206901	0.00961881	0.242242	0.103882	0.26107	0.554109	0.00269359	0.980765	0.996746
TMEM169	0.0647649	0.369572	0.629941	-0.00827031	0.892901	0.97273	-0.0988014	0.0768801	0.433002	-0.0138503	0.826796	0.928547	0.0514292	0.466342	0.933311
BCS1L	-0.00827609	0.898591	0.958168	0.0302538	0.538563	0.831368	0.0931444	0.0720523	0.421642	0.109565	0.0399595	0.250036	0.0220936	0.735292	0.966976
TRIM32	-0.163652	0.0380969	0.188905	0.0603068	0.337212	0.713839	0.06739	0.222068	0.608596	0.0949686	0.11329	0.38276	0.0332766	0.622534	0.952519
JAKMIP3	-0.0783303	0.704522	0.861242	0.0648337	0.696542	0.900967	0.392545	0.011752	0.258288	0.153217	0.408013	0.677751	0.178182	0.388294	0.926434
ATXN7L3B	-0.0173382	0.707157	0.8627	0.0661414	0.0385325	0.381283	0.0352315	0.26645	0.644757	0.058118	0.0902369	0.345028	0.0494765	0.191733	0.914388
EHBP1	-0.0717086	0.205502	0.46403	0.108998	0.0259184	0.351308	0.0276293	0.559701	0.836662	0.052087	0.305301	0.591594	0.108695	0.0350333	0.914388
NBPF3	0.0440332	0.598151	0.797863	0.171489	0.00331744	0.204926	0.121279	0.0386686	0.363243	0.102834	0.143368	0.423907	0.100381	0.200529	0.914388
TSPAN18	-0.0945307	0.141235	0.381143	0.0623066	0.198447	0.599238	-0.016533	0.76283	0.92729	-0.011305	0.817687	0.923643	0.0135123	0.795221	0.975027
SHF	0.128238	0.456908	0.700098	0.180973	0.138804	0.540777	0.187563	0.155686	0.537363	0.124225	0.340299	0.621391	0.0866628	0.578373	0.943377
RBL1	-0.0991986	0.134853	0.372193	0.0448687	0.417071	0.768063	0.0674415	0.202544	0.589179	0.115609	0.0458434	0.263547	-0.018943	0.767592	0.971855
ACSF3	-0.030777	0.531164	0.754223	-0.00948521	0.80445	0.941707	0.0303884	0.437913	0.772005	-0.0117739	0.759046	0.896732	0.0223005	0.645863	0.957006
THBS3	0.133758	0.0115167	0.0996852	0.0359811	0.370626	0.73885	0.0467512	0.241986	0.626504	-0.0094862	0.838483	0.932657	-0.0550228	0.279891	0.914618
FSCN2	0.0881452	0.744764	0.884315	0.145813	0.504975	0.818024	0.267364	0.255767	0.637665	0.225069	0.362042	0.641085	0.484394	0.0885827	0.914388
GBAP1	0.13243	0.426279	0.677701	0.0134975	0.911082	0.978266	-0.115938	0.360439	0.7185	0.0301529	0.830832	0.930287	-0.105877	0.445659	0.92987
BBIP1	0.078119	0.287277	0.555141	0.0182761	0.727422	0.913087	0.038259	0.512732	0.812582	0.0408101	0.469392	0.724059	0.0319012	0.667999	0.96034
CACNA1E	0.366814	0.00340677	0.0517496	0.0424216	0.709948	0.905275	-0.1431	0.176401	0.563268	-0.201215	0.0704533	0.310142	-0.234865	0.0706687	0.914388
GPSM3	0.259308	0.0143553	0.110682	0.00438138	0.971299	0.993874	-0.14505	0.134654	0.51365	-0.0951222	0.329607	0.613043	-0.0298022	0.826792	0.980817
SPAG5	-0.0169282	0.890985	0.954553	-0.00665548	0.947259	0.989039	0.0616356	0.527895	0.819792	0.0271602	0.778068	0.904849	-0.131264	0.244456	0.914388
ST6GALNAC2	0.263234	0.00203577	0.0412412	-0.0338166	0.602663	0.860441	-0.0944263	0.156323	0.537363	-0.136783	0.0590479	0.290602	-0.118	0.135823	0.914388
CAPS2	-0.40873	0.0437137	0.205426	-0.230255	0.174958	0.577227	0.149984	0.393345	0.741804	0.164315	0.366462	0.644005	-0.111096	0.611302	0.952519
SMAD1	-0.00859822	0.93323	0.9731	-0.159829	0.0543154	0.414144	-0.199523	0.023408	0.308443	-0.114801	0.187967	0.477031	-0.197265	0.0534074	0.914388
RUSC1-AS1	0.147709	0.341061	0.60706	-0.126985	0.285177	0.674857	0.0403765	0.698995	0.900987	-0.0594332	0.610578	0.816521	-0.0463009	0.72963	0.966568
TNNT1	-0.21547	0.187642	0.44355	-0.355756	0.00793934	0.247805	-0.376294	0.00248816	0.179364	-0.197161	0.157298	0.441245	-0.27642	0.0842175	0.914388
CALU	-0.0594291	0.136103	0.373545	-0.0384657	0.228114	0.629995	-0.0158302	0.600552	0.856997	0.02813	0.367917	0.644972	-0.0319733	0.432735	0.929826
ITGA2	-0.128444	0.594083	0.795445	-0.23617	0.188895	0.592127	-0.354668	0.0774578	0.434177	-0.194733	0.324028	0.608912	0.0664108	0.782787	0.97296
RAB11FIP4	0.0717576	0.101852	0.321473	-0.0324336	0.364666	0.734928	-0.0377379	0.272011	0.64907	-0.0953673	0.00696805	0.174913	-0.0892932	0.0435791	0.914388
TMEM143	0.107152	0.133598	0.37016	0.089678	0.114487	0.511918	0.132366	0.0187806	0.290812	0.156434	0.0111063	0.179798	0.0166924	0.782269	0.972886
DMTN	0.0374794	0.769633	0.89936	-0.100469	0.358677	0.729696	-0.276325	0.0147464	0.273425	-0.26451	0.0142118	0.188163	-0.0255719	0.850404	0.98248
USP18	-0.280622	0.075292	0.272897	0.0813348	0.513018	0.82058	0.0414592	0.738359	0.918447	0.0190857	0.884838	0.953332	-0.147799	0.342526	0.920678
PLSCR1	0.227339	0.0400074	0.194453	-0.068939	0.485541	0.808885	-0.0710949	0.425205	0.762478	-0.121911	0.242698	0.535425	-0.0964156	0.370838	0.925483
MSTO1	0.0660621	0.696066	0.856309	0.185251	0.216466	0.615632	0.0514675	0.74211	0.919178	0.12142	0.454268	0.712681	-0.171559	0.352018	0.922555
ZFP1	-0.0207979	0.810541	0.916735	0.136377	0.0428616	0.390129	0.0660086	0.288839	0.662699	0.140063	0.0358195	0.242326	0.208241	0.00435167	0.914388
CHCHD3	-0.0227335	0.627522	0.817099	0.0225483	0.529173	0.828514	0.0352162	0.361371	0.719119	0.0231319	0.531757	0.763536	0.0541452	0.216608	0.914388
NXPE3	-0.0816747	0.0152023	0.113955	-0.0634949	0.019959	0.326052	-0.0356978	0.205285	0.591625	-0.0457892	0.116985	0.388135	-0.00391788	0.905145	0.989758
SH3TC1	0.103706	0.041816	0.200202	0.00729093	0.859676	0.962679	0.0553993	0.202682	0.589219	0.109331	0.0116948	0.180777	0.0521578	0.319574	0.916008
TRIM16	0.00675701	0.940091	0.976333	0.0278131	0.704612	0.904601	-0.00317316	0.963909	0.990472	0.0773239	0.306016	0.591985	0.0744079	0.391487	0.926434
FXYD5	-0.0264289	0.722626	0.872364	-0.0711954	0.208406	0.6086	-0.0374258	0.490612	0.802754	-0.0454647	0.425128	0.691	-0.00205632	0.977477	0.996746
AGAP3	0.015158	0.781001	0.904191	-0.0392975	0.399506	0.75686	0.0162874	0.724199	0.912392	-0.0452779	0.311973	0.597333	0.0208406	0.685584	0.96314
MECR	-0.106628	0.22938	0.491654	0.0390912	0.546101	0.834805	0.0979416	0.129975	0.508967	0.0655251	0.365831	0.643679	0.127607	0.105987	0.914388
XPC	0.0900376	0.0217396	0.137928	0.00347834	0.911203	0.978266	-7.26552e-05	0.998107	0.999591	-0.0244491	0.434165	0.697048	-0.0441537	0.264537	0.914388
NEDD1	-0.125594	0.0141442	0.109764	0.0371098	0.411407	0.764327	0.00163552	0.971748	0.993031	0.0729875	0.113164	0.38276	0.0950143	0.0677482	0.914388
GRAMD2B	-0.184178	0.0536254	0.227519	0.0609029	0.397541	0.755397	0.0400881	0.605037	0.860063	0.0787932	0.288092	0.577581	-0.0119141	0.897688	0.988245
BRD1	0.0383952	0.336469	0.603124	0.0464352	0.132879	0.534149	0.0542058	0.0572645	0.400304	0.0269497	0.404274	0.673904	0.0437083	0.20257	0.914388
ACTR3B	-0.0704846	0.34401	0.60975	0.00665072	0.900065	0.974726	-0.00668123	0.905883	0.975291	-0.000176219	0.997736	0.999468	0.052701	0.447156	0.92987
LPAR1	-0.132281	0.134969	0.372193	-0.0364689	0.610021	0.86364	-0.127852	0.0941721	0.460384	-0.161923	0.0481698	0.26973	-0.0356461	0.704852	0.964005
TAP2	0.162001	0.119825	0.350853	0.0444871	0.609155	0.863297	0.0132607	0.873441	0.965086	0.0224442	0.80356	0.917966	-0.0980702	0.336741	0.918442
ABCG1	0.312134	0.00127254	0.0335321	0.10142	0.159638	0.560971	0.0249098	0.74557	0.919777	-0.116688	0.147568	0.429803	-0.0928702	0.325193	0.916008
DNPH1	-0.140246	0.256571	0.524545	-0.190352	0.0309261	0.359531	-0.0799862	0.393389	0.741804	-0.0489927	0.630589	0.828389	-0.0339227	0.773965	0.972029
PRSS57	-0.222534	0.272466	0.541351	0.0676468	0.708569	0.90523	0.0254122	0.88952	0.970878	0.195228	0.291319	0.579929	-0.112952	0.611209	0.952519
SOGA1	0.101507	0.153354	0.399642	0.0840331	0.125011	0.524147	0.0364023	0.477537	0.79685	0.0264457	0.62699	0.826104	-0.0651559	0.269923	0.914388
PRKACA	0.0919303	0.165303	0.414992	-0.106235	0.057226	0.42096	-0.130204	0.0203838	0.297731	-0.161092	0.00407203	0.170043	-0.104051	0.122207	0.914388
ALAS1	0.0477899	0.356171	0.620772	-0.0528165	0.228162	0.629995	-0.110644	0.011255	0.256638	-0.124145	0.00677921	0.174913	-0.0912753	0.0641036	0.914388
ADSSL1	-0.0765963	0.597854	0.797777	0.0946752	0.430641	0.775187	-0.0181714	0.886401	0.969534	0.012487	0.922078	0.967707	0.067509	0.65164	0.957807
ADPRHL1	0.34431	0.0530414	0.226358	0.252004	0.0861774	0.469716	0.0193284	0.895334	0.97276	0.1291	0.425359	0.691	-0.073912	0.709355	0.964005
LIG4	0.0589436	0.452215	0.69728	0.018121	0.802469	0.940812	0.0340857	0.634638	0.87339	0.106411	0.155837	0.440216	0.00608418	0.94845	0.994508
USP25	-0.0104183	0.840863	0.93119	-0.0107007	0.776381	0.932075	-0.0584988	0.152253	0.533845	-0.0260572	0.537747	0.767498	-0.0459143	0.334404	0.918442
ZKSCAN1	-0.0294118	0.494044	0.72838	-0.0620536	0.0501497	0.403033	-0.00190978	0.943728	0.985538	-0.060455	0.0343812	0.24009	-0.0559297	0.0929581	0.914388
ZNF84	-0.0736599	0.427268	0.678547	0.125579	0.103264	0.494487	0.156912	0.0338928	0.35106	0.229504	0.00282367	0.170043	0.112855	0.226527	0.914388
MZF1	0.0582922	0.284315	0.552679	0.0968436	0.0413449	0.387211	0.0692993	0.178777	0.564487	0.0350589	0.471588	0.726235	-0.0325794	0.550885	0.941697
ZNF141	-0.14721	0.0472431	0.213971	0.0514177	0.387075	0.750746	0.0710299	0.225837	0.611119	0.0960871	0.098213	0.358325	0.0355078	0.597024	0.94785
ZNF131	-0.10176	0.0355783	0.181386	0.0268566	0.532498	0.829762	0.0300836	0.516207	0.814138	0.086909	0.0360003	0.242571	0.0840997	0.088328	0.914388
KRIT1	-0.0452334	0.458351	0.701449	0.105491	0.0233961	0.339507	0.0973606	0.0529981	0.390831	0.0948652	0.0832332	0.333093	0.0143185	0.819948	0.979579
ZBTB14	-0.0878125	0.216581	0.476489	0.0720991	0.152017	0.55351	0.0533005	0.292463	0.665315	0.0776477	0.12445	0.399515	0.0625504	0.340529	0.920528
CEP57L1	0.0363703	0.671391	0.842442	0.064947	0.341666	0.716461	0.0705661	0.281522	0.655744	0.165591	0.0224635	0.213832	0.0899034	0.319083	0.916008
PIK3R5	0.196277	4.9473e-05	0.00945423	0.0486216	0.176997	0.579472	-0.0208769	0.554387	0.834077	-0.0304496	0.441459	0.703702	-0.0362012	0.418026	0.928494
GPATCH8	-0.0592692	0.07727	0.277323	0.0571819	0.0495754	0.401213	0.0478914	0.111443	0.482869	0.0233504	0.455152	0.713054	-0.000232526	0.994716	0.999197
AURKA	-0.0838618	0.504175	0.734578	-0.0785178	0.459328	0.793984	-0.180684	0.0913728	0.456568	-0.0126141	0.912478	0.964061	-0.0817835	0.484183	0.936588
NRL	0.0181552	0.881374	0.949729	0.167394	0.114789	0.51233	0.13755	0.177142	0.563699	0.196585	0.0717088	0.31318	-0.0393344	0.763157	0.971855
ZNF74	-0.0740966	0.258484	0.527192	0.151299	0.00240366	0.190658	0.133981	0.00914833	0.242219	0.142106	0.0147657	0.18987	0.070524	0.212828	0.914388
PCGF5	-0.0838331	0.237589	0.502312	-0.135477	0.0238669	0.339882	-0.152307	0.00773266	0.227581	-0.120515	0.039438	0.248776	0.0400481	0.558544	0.942462
RIF1	-0.0899593	0.160589	0.409115	0.00780336	0.894553	0.973086	0.0310102	0.612403	0.863763	0.0734759	0.21767	0.510674	0.0127373	0.870126	0.98674
MPPE1	0.182983	0.000252734	0.0170783	0.0762927	0.0520655	0.407126	0.0166357	0.669414	0.886869	-0.0438954	0.273815	0.565486	-0.0319081	0.49379	0.938252
BTNL8	0.388865	0.00026378	0.0173867	-0.0258613	0.744464	0.920028	-0.040695	0.618245	0.866479	-0.184827	0.0461093	0.264187	-0.0380762	0.70905	0.964005
MIER1	0.0149993	0.820798	0.921714	-0.0167488	0.75386	0.923899	-0.0579353	0.297288	0.669338	-0.0130369	0.814219	0.922005	6.93504e-05	0.999208	0.999923
OPRL1	0.280807	0.00376903	0.0546291	0.0483807	0.504902	0.818024	-0.00976944	0.890711	0.970985	-0.0531251	0.546431	0.773854	-0.114441	0.175659	0.914388
MAPK8IP3	0.167224	0.00192419	0.0402849	0.159071	6.43198e-05	0.0718158	0.133236	0.000550958	0.137338	0.099316	0.0230525	0.215566	0.0453127	0.37003	0.925483
SLC25A44	0.186309	0.00590445	0.0698305	-0.0220496	0.689517	0.896826	-0.0705474	0.183103	0.568717	-0.146395	0.0210611	0.210245	-0.10432	0.12062	0.914388
DLC1	-0.0913286	0.679116	0.846663	-0.171059	0.335635	0.713225	-0.463648	0.0123127	0.260738	-0.3374	0.0893779	0.343545	-0.161588	0.437883	0.929826
PMF1-BGLAP	0.59188	0.121145	0.352667	0.240743	0.530244	0.828971	0.0455403	0.890006	0.970917	-0.110331	0.797389	0.914613	-0.283324	0.55907	0.942462
BCAS2	-0.0433573	0.402023	0.65869	0.00541492	0.901223	0.975063	0.0299006	0.486337	0.800857	0.0451585	0.320342	0.605066	0.0541934	0.301768	0.916008
TFIP11	0.0109572	0.802125	0.914083	0.00138199	0.969474	0.993303	-0.0384678	0.290806	0.663858	-0.0568162	0.124855	0.399799	-0.0562633	0.206899	0.914388
POMT2	0.146511	0.0516128	0.222899	0.183277	0.00153601	0.17341	0.17544	0.00598134	0.220373	0.131967	0.0337209	0.238749	0.184452	0.0108462	0.914388
DPP7	-0.06133	0.364275	0.626326	-0.029317	0.561352	0.840132	0.0362715	0.47133	0.792861	0.0633476	0.241446	0.533783	0.0510418	0.450469	0.930398
VPREB3	-0.0750385	0.569176	0.780056	0.0792579	0.394858	0.755128	0.0990138	0.352858	0.712591	0.0713397	0.505412	0.747167	0.0994915	0.377983	0.926434
CIRBP	-0.0376727	0.428183	0.679001	-0.00266596	0.945486	0.9884	-0.000212109	0.995405	0.998908	-0.0374267	0.345325	0.626113	0.0216648	0.634883	0.955415
PER3	-0.313211	0.000760823	0.0272957	0.0125776	0.870415	0.965339	-0.00746598	0.91704	0.97772	0.0320833	0.669178	0.849289	-0.00359841	0.96666	0.996746
DENND1B	-0.181192	0.0372669	0.18647	0.0145336	0.849681	0.959656	-0.00063653	0.993936	0.998831	0.0127846	0.865135	0.944298	0.0273414	0.784025	0.973208
RRP7A	-0.102452	0.107481	0.330294	-0.0570629	0.205021	0.605649	-0.00824029	0.851041	0.959554	0.00381323	0.931931	0.971929	0.00216036	0.966728	0.996746
MMADHC	0.0578027	0.176519	0.429586	-0.0324404	0.36906	0.737533	-0.0616453	0.081043	0.441273	-0.0170709	0.65161	0.83922	0.0235255	0.567063	0.942462
CPAMD8	0.0767926	0.305745	0.574603	0.0522421	0.407484	0.761756	-0.00477094	0.941141	0.984263	-0.0374275	0.578217	0.795364	-0.00697936	0.924532	0.990542
CCT3	-0.0386535	0.432298	0.683321	-0.0552797	0.13909	0.540777	-0.0173927	0.652631	0.879766	-0.0186762	0.644828	0.835834	0.016546	0.724567	0.965826
TSPAN14	0.0084339	0.832534	0.927322	-0.0415834	0.147429	0.548045	-0.0610704	0.0423245	0.368331	-0.0402005	0.159628	0.443062	-0.0199103	0.592729	0.9471
DCTD	-0.111718	0.012507	0.10351	0.0203461	0.521244	0.824117	-0.00522165	0.864242	0.963715	-0.00152782	0.961704	0.985018	-0.000616667	0.987048	0.997787
TFEB	0.155716	0.0329498	0.173844	-0.0621213	0.313536	0.697479	-0.0991905	0.107477	0.478335	-0.128534	0.0465233	0.265004	-0.0267718	0.718049	0.964043
ZNF605	-0.081504	0.26448	0.53255	0.041523	0.537711	0.830936	0.0793741	0.253011	0.634775	0.0907205	0.179592	0.467386	0.0529061	0.50549	0.938422
MRPS35	-0.147131	0.00773211	0.0811252	-0.0567555	0.159355	0.560971	0.00921615	0.819481	0.950019	0.0637928	0.130912	0.407881	0.0371249	0.445755	0.92987
TRIM26	0.078348	0.644928	0.827363	0.0146568	0.909303	0.977386	-0.115405	0.37399	0.72888	-0.0190102	0.87973	0.950564	-0.0138291	0.927723	0.991436
BLCAP	0.00795981	0.795762	0.910692	-0.000724335	0.973505	0.994236	0.0148267	0.490575	0.802754	0.00679742	0.77562	0.904314	0.0114422	0.672261	0.96034
ING3	0.0163833	0.673432	0.843676	-0.000744907	0.981486	0.997129	0.00487354	0.886188	0.969534	0.0180102	0.591224	0.804072	0.00891754	0.820334	0.979579
GPR27	0.313135	0.00599322	0.0701546	-0.0353973	0.680709	0.892901	-0.143309	0.0914145	0.456579	-0.276482	0.00579386	0.174109	-0.0629849	0.567392	0.942462
DDX49	0.0493954	0.382005	0.642122	-0.0166011	0.704561	0.904601	-0.00465813	0.922279	0.979874	-0.0143919	0.764857	0.899015	0.0233264	0.685832	0.96314
WDR5B	-0.0874812	0.272421	0.541339	0.0273077	0.705791	0.904939	0.0793632	0.25672	0.638996	0.0965539	0.178746	0.466	0.0371508	0.691626	0.964005
CEP250	-0.0738738	0.0628559	0.246721	0.0786938	0.0207882	0.329218	0.0688573	0.0590022	0.401786	0.0525916	0.166201	0.451757	-0.027635	0.504432	0.938422
INSIG2	-0.00154643	0.982483	0.99258	0.0334929	0.576723	0.846476	0.0427176	0.481048	0.798085	0.0539478	0.362401	0.641198	0.0950444	0.234817	0.914388
CRK	0.23752	0.0685103	0.25811	0.0902827	0.35654	0.727859	-0.0960864	0.300383	0.67198	-0.0193499	0.839813	0.933326	0.029994	0.791453	0.973697
RAB10	0.0689477	0.120548	0.351873	-0.00209323	0.952249	0.989928	-0.043293	0.18678	0.571573	0.00047949	0.98929	0.996195	0.0281144	0.522778	0.940207
NISCH	0.0918911	0.022078	0.139049	0.138307	3.36782e-06	0.0252711	0.0884585	0.00238885	0.178975	0.0783903	0.00972749	0.177455	0.0139818	0.706121	0.964005
MSANTD2	0.0153143	0.872548	0.945701	0.174204	0.0115756	0.282826	0.149874	0.01743	0.285144	0.182596	0.0174567	0.198978	0.102728	0.215835	0.914388
ODF2	-0.00843498	0.834266	0.927749	0.00735342	0.822584	0.948566	0.0551803	0.0853244	0.445932	0.0373319	0.24172	0.53414	-0.0557978	0.154261	0.914388
ZNF550	-0.065027	0.528771	0.752068	0.168345	0.0364866	0.377191	0.079217	0.303332	0.674881	0.155094	0.0603964	0.292121	0.120932	0.199492	0.914388
HOMER1	-0.0942123	0.438541	0.688594	-0.0483236	0.660437	0.88482	0.163888	0.156165	0.537363	0.0645712	0.552356	0.778029	0.0961855	0.50581	0.938422
SLC7A1	-0.136219	0.0674563	0.25568	-0.0518309	0.305493	0.690915	0.0158547	0.782971	0.936805	0.064334	0.263128	0.556053	-0.038743	0.539308	0.940543
PEBP1	-0.194554	0.00449635	0.0602213	-0.0934711	0.0735205	0.453772	-0.032203	0.506081	0.809753	-0.00748122	0.889296	0.955038	0.0191916	0.750817	0.96898
P2RY2	-0.0055556	0.94299	0.97813	0.281222	5.0239e-06	0.0252711	0.123507	0.0534469	0.390833	0.133729	0.0410467	0.251863	0.0442988	0.504874	0.938422
SCP2	-0.132585	0.003687	0.0538408	0.00659341	0.851279	0.959978	-0.0303088	0.353175	0.712919	0.03028	0.316313	0.601615	0.0467079	0.20293	0.914388
SMPD2	0.0693256	0.16115	0.409895	0.0849963	0.0434544	0.390129	0.043737	0.350487	0.710605	0.0983772	0.0467755	0.26539	0.151543	0.00788708	0.914388
P2RX7	-0.143101	0.0140486	0.109421	-0.174801	0.000533002	0.130826	-0.0903438	0.0583249	0.401038	-0.0410478	0.40877	0.678296	-0.154053	0.00407099	0.914388
STON1	0.171559	0.188784	0.444899	0.173231	0.126807	0.527415	0.110283	0.355769	0.715245	0.165261	0.118168	0.389822	0.28177	0.0447223	0.914388
ARFGEF2	-0.131655	0.0446415	0.208003	0.0272727	0.566125	0.841122	0.00452706	0.931485	0.981152	0.0199716	0.703666	0.867421	-0.0428843	0.520153	0.940207
DSTN	-0.0674131	0.114546	0.341626	0.0313122	0.371279	0.739406	0.0158188	0.651018	0.879547	0.0337863	0.339307	0.620731	0.0589482	0.148405	0.914388
PPARD	0.0731888	0.0798043	0.282187	0.0954751	0.00277135	0.1986	0.0810311	0.0153319	0.273863	0.0318417	0.359066	0.638219	0.0530386	0.187614	0.914388
SQOR	0.142071	0.0420174	0.200607	-0.122541	0.0413492	0.387211	-0.120701	0.0345625	0.353636	-0.148887	0.0129167	0.183347	-0.11702	0.0813455	0.914388
NPIPB13	0.230951	0.252032	0.519439	0.0946184	0.566926	0.841284	0.431073	0.00823932	0.231668	0.303232	0.117091	0.388135	-0.129476	0.558284	0.942462
ZNF432	-0.165726	0.00469621	0.0616152	-0.00626145	0.90873	0.977285	-0.0373352	0.493907	0.803876	0.101088	0.0732167	0.316374	0.049521	0.459482	0.932866
DZIP3	-0.128112	0.103483	0.32409	0.0794004	0.211107	0.610212	0.120532	0.0624979	0.407174	0.135249	0.0199333	0.205705	0.0703772	0.361139	0.923468
SATB1	-0.0271733	0.574233	0.78394	0.0424515	0.251773	0.645174	0.0459698	0.250737	0.63251	0.0434494	0.275953	0.566736	0.0615016	0.177271	0.914388
CEP112	0.0060121	0.984573	0.993238	0.171973	0.417248	0.768063	0.182567	0.384185	0.736652	0.208543	0.343921	0.625142	0.323835	0.213935	0.914388
CRAT	-0.0914117	0.246414	0.512768	-0.123679	0.0469406	0.396104	-0.0936592	0.146644	0.526318	-0.114478	0.0824102	0.331579	-0.0877649	0.274744	0.914388
MED20	0.0760299	0.190814	0.446969	-0.0246648	0.562044	0.840132	0.00470003	0.916327	0.977558	0.0532118	0.243534	0.536154	0.082409	0.13427	0.914388
MED7	-0.335539	0.00026641	0.0173867	-0.0780811	0.318523	0.701759	-0.142279	0.0797158	0.43869	0.0946053	0.218863	0.512433	-0.00351357	0.97058	0.996746
FADS2	-0.149568	0.0622862	0.245612	0.0020929	0.974071	0.994271	-0.0395716	0.564591	0.838502	-0.0177769	0.793392	0.911993	-0.0921577	0.252	0.914388
TCF4	-0.103895	0.124198	0.356872	-0.0432849	0.338342	0.714	-0.0092578	0.854746	0.960793	-0.0119554	0.807719	0.919229	-0.023229	0.652017	0.958041
NFATC2	-0.25612	4.12443e-05	0.00907481	0.0428205	0.407621	0.761756	0.032792	0.57281	0.842814	0.0526409	0.338094	0.619758	-0.0313987	0.590015	0.946789
TRIM3	0.10036	0.0992887	0.317031	0.126554	0.0276794	0.354224	0.097522	0.0880773	0.451437	0.0484016	0.418214	0.686319	0.0625408	0.313167	0.916008
SLC39A9	0.0147675	0.669999	0.841562	0.0369076	0.160701	0.561771	0.0234223	0.34768	0.708729	0.0247292	0.34363	0.624825	-0.000674161	0.98103	0.996746
NUDT9	0.0337958	0.564705	0.777148	0.0638974	0.196225	0.598271	0.0109603	0.825805	0.952396	0.0546767	0.280254	0.570994	0.0445335	0.448946	0.929931
POU2F2	-0.0728375	0.278248	0.546534	-0.147281	0.00401687	0.214656	-0.0752799	0.150878	0.53285	-0.11328	0.0324163	0.236761	-0.115728	0.0650725	0.914388
EIF4E3	0.12458	0.0453984	0.209901	-0.0785595	0.123967	0.523326	-0.135039	0.00560515	0.215773	-0.11831	0.0397999	0.24952	-0.0615085	0.341992	0.920678
AFAP1	-0.093808	0.155164	0.401786	0.0122631	0.830638	0.952841	-0.0900681	0.113775	0.486606	-0.0907618	0.134786	0.413132	-0.112759	0.0979492	0.914388
ACP2	0.0164426	0.781356	0.904296	-0.0173409	0.717408	0.908655	-0.0636055	0.200024	0.586766	0.012098	0.81477	0.922219	-0.0274628	0.632794	0.955355
INTS6	0.060444	0.317041	0.584853	0.00532105	0.898134	0.974161	-0.0184606	0.673315	0.889006	-0.0017519	0.970044	0.988677	0.0232633	0.701774	0.964005
ZNF236	-0.0858028	0.127168	0.361277	0.0278607	0.588575	0.852018	0.0408015	0.438772	0.772427	0.0343386	0.509889	0.749138	0.0833913	0.184837	0.914388
RAB6A	-0.0263483	0.441078	0.690776	-0.00507406	0.857071	0.962588	-0.0149832	0.601293	0.857227	0.0189657	0.487521	0.736168	0.0377663	0.249551	0.914388
GLRX	-0.0393544	0.589207	0.79231	-0.158741	0.00762269	0.245197	-0.110624	0.0560389	0.395326	-0.0810112	0.161267	0.445441	-0.0383318	0.550617	0.941697
FBP1	-0.0452769	0.58624	0.791082	-0.0651388	0.29912	0.686208	-0.108895	0.0807008	0.440792	-0.0828414	0.197474	0.489527	-0.0488343	0.519501	0.940207
RRM1	-0.0739944	0.250159	0.517293	0.0205975	0.69127	0.897819	0.00485205	0.920415	0.978989	0.0442929	0.420868	0.688454	-0.00624558	0.923191	0.990542
COL17A1	-0.206424	0.439716	0.689657	-0.411684	0.0951546	0.482403	-0.389337	0.141605	0.523105	-0.34866	0.185305	0.473581	-0.165833	0.562972	0.942462
IFT81	0.178982	0.225509	0.48695	0.174607	0.174428	0.576484	0.061303	0.624143	0.869153	0.134421	0.225509	0.519074	0.249871	0.0840903	0.914388
DANCR	-0.188147	0.0169372	0.121516	-0.0901677	0.129045	0.529696	-0.0257929	0.620724	0.867565	-0.0254374	0.668064	0.848575	-0.0335985	0.648035	0.957192
DCTN2	0.0561525	0.141202	0.38113	-0.0441459	0.177927	0.580056	-0.0306554	0.378399	0.731131	-0.0424643	0.199109	0.491929	-0.0261683	0.512772	0.938957
FAM193A	0.126746	0.00155051	0.0363327	0.0176049	0.585409	0.850761	0.00363589	0.911681	0.97604	-0.0276726	0.413865	0.683179	-0.0236134	0.562101	0.942462
CCNJL	0.320799	0.00287831	0.048572	-0.0660997	0.421697	0.770105	-0.112865	0.197811	0.584593	-0.25833	0.00786042	0.174913	-0.129212	0.230154	0.914388
RNF146	0.099708	0.0520329	0.22415	-0.0244603	0.562791	0.840356	-0.0461827	0.274313	0.651095	-0.0253663	0.587305	0.801892	-0.0781159	0.148108	0.914388
ADAMTSL4	0.178027	0.0146164	0.111446	-0.0501184	0.430753	0.775287	1.95495e-05	0.999539	0.999927	-0.110877	0.0964718	0.355408	-0.105057	0.115435	0.914388
JADE1	0.00437323	0.90995	0.9628	-0.0548911	0.0795431	0.463689	0.0125116	0.650922	0.879547	-0.00726599	0.81538	0.922554	0.0441605	0.179197	0.914388
L2HGDH	-0.249615	0.00595861	0.0700366	-0.024387	0.752333	0.923197	-0.0656012	0.397725	0.74385	-0.0705336	0.372227	0.648588	-0.0910879	0.288305	0.914618
ADAMTS10	-0.0886999	0.260124	0.528274	0.183229	0.00299959	0.1986	0.159326	0.0164362	0.279094	0.169853	0.0142788	0.188163	0.0594509	0.426842	0.929047
LOC729867	0.146683	0.471093	0.711991	-0.0714398	0.676815	0.891787	0.197943	0.274037	0.650687	0.0819836	0.668265	0.848753	-0.301102	0.161839	0.914388
ZNF620	-0.0365339	0.772859	0.900837	0.0689458	0.452862	0.789612	0.144686	0.129064	0.508134	0.310689	0.0018701	0.170043	0.148975	0.200589	0.914388
BIRC2	0.03233	0.64477	0.827237	0.00391659	0.942751	0.987416	0.0237256	0.687376	0.896239	0.0491614	0.394763	0.66566	0.061556	0.387622	0.926434
DCAF8	0.0164795	0.514847	0.742283	0.0491517	0.0146507	0.299413	0.0525138	0.00654097	0.22525	0.0316542	0.136608	0.41545	0.00372638	0.874054	0.986842
ATF2	-0.030232	0.667733	0.840822	0.0539768	0.322839	0.704869	0.0336302	0.539978	0.825933	0.0405575	0.443788	0.705628	0.0476308	0.503384	0.938422
NXN	0.0914976	0.706301	0.862191	0.0800842	0.70337	0.904028	0.113614	0.610643	0.862677	-0.0438502	0.851303	0.937943	-0.0464562	0.843322	0.982034
PDLIM2	0.107255	0.0353709	0.180915	-0.0089437	0.840661	0.956705	-0.0280475	0.532761	0.822068	-0.0231853	0.567826	0.788387	-0.00145497	0.978005	0.996746
MPP5	-0.0660219	0.339209	0.605778	0.0373773	0.532713	0.829762	0.0557007	0.385945	0.73733	0.151954	0.0129316	0.183347	0.0510624	0.438489	0.929826
ZNF106	0.09947	0.110295	0.335579	-0.0649048	0.156613	0.559033	-0.0967754	0.0318035	0.345928	-0.145821	0.00365185	0.170043	-0.132512	0.0253513	0.914388
MMP25	0.287398	0.00206316	0.0413397	0.0112637	0.878619	0.969402	-0.0540768	0.47371	0.794262	-0.215579	0.00958555	0.177186	-0.136583	0.131576	0.914388
CHST8	0.374866	0.162399	0.411561	0.0212323	0.925364	0.982845	-0.00646517	0.990078	0.99749	0.369965	0.138141	0.416982	-0.112166	0.704511	0.964005
IKZF4	-0.0842736	0.203603	0.462263	-0.024345	0.68568	0.894854	0.00755595	0.897049	0.97276	-0.0496225	0.393645	0.665069	-0.123921	0.0570459	0.914388
RAB7B	0.606806	0.00553845	0.0673955	0.0453783	0.819152	0.947487	0.0738151	0.759547	0.925448	0.235739	0.312806	0.598019	0.104626	0.682169	0.962355
CFAP54	0.313041	0.0844447	0.291404	-0.0989825	0.512761	0.82058	-0.18285	0.252015	0.633687	-0.0397693	0.79893	0.915623	0.162833	0.392109	0.926434
CAPN3	0.133978	0.0302225	0.166551	0.0994994	0.0197436	0.324804	0.072895	0.0852177	0.445932	0.0365975	0.413523	0.683033	0.0305488	0.6	0.948579
CAV1	-0.431637	0.076638	0.275813	-0.303436	0.156087	0.558594	0.0918932	0.668179	0.886309	-0.198022	0.399398	0.669479	-0.316403	0.241647	0.914388
SCAF4	0.0056537	0.893187	0.955046	0.0471531	0.149746	0.550714	-0.00540629	0.869282	0.96448	-0.0249743	0.48205	0.732525	-0.0766837	0.0532198	0.914388
LRTOMT	0.0788355	0.407913	0.663299	-0.117432	0.151735	0.553316	0.0301791	0.706433	0.904566	-0.134898	0.119049	0.390622	0.000873186	0.992504	0.998936
TFRC	-0.10904	0.1347	0.371899	0.0192363	0.707271	0.90523	0.0343187	0.522082	0.817643	0.0839383	0.125895	0.401549	0.00891315	0.888724	0.987924
C6orf120	-0.0917074	0.134687	0.371899	0.0545475	0.307755	0.692394	-0.000636999	0.990687	0.997654	0.107555	0.0551707	0.28351	0.109877	0.106359	0.914388
ARL16	0.00902781	0.886739	0.952588	0.04619	0.402818	0.758167	0.0737728	0.15882	0.540519	0.00966021	0.866752	0.945319	0.00462725	0.944316	0.994306
IQCK	0.206658	0.202443	0.46118	0.166371	0.143176	0.544495	0.348768	0.00773349	0.227581	0.155361	0.244158	0.536893	0.377354	0.0161459	0.914388
PTPRB	-0.694728	0.0237497	0.145448	0.183335	0.409784	0.762755	-0.0138906	0.952355	0.987275	0.0302146	0.907122	0.96201	-0.181909	0.529209	0.940207
LPIN1	-0.166979	0.000214921	0.0170117	0.0212608	0.534838	0.830304	0.0544119	0.0962456	0.463021	0.0770806	0.0423069	0.255409	0.01056	0.797324	0.975123
MASTL	-0.0866805	0.178061	0.431354	-0.0277692	0.568395	0.842366	-0.0108641	0.834792	0.954437	0.0606738	0.306705	0.592902	-0.0727846	0.325925	0.916008
ZMYND8	0.0176917	0.567613	0.779475	-0.0275756	0.327612	0.707023	0.00441333	0.861808	0.963344	-0.0237249	0.366481	0.644005	-0.0462213	0.136503	0.914388
RNF6	-0.0401802	0.557026	0.772513	0.02144	0.650902	0.88191	-0.0191385	0.685741	0.895202	0.0608865	0.22477	0.51872	0.0426137	0.503142	0.938422
AGFG2	-0.122602	0.0278303	0.15937	0.0758398	0.0965896	0.485319	0.0678385	0.140546	0.522168	0.0392645	0.421332	0.68847	0.0587615	0.290383	0.914618
STRN3	-0.0240081	0.646038	0.828014	-0.0159023	0.693712	0.89953	-0.0646626	0.157164	0.538881	-0.0478533	0.265221	0.556439	0.00450873	0.935461	0.993182
MUTYH	-0.00877765	0.891687	0.954726	0.0389882	0.403473	0.758167	0.0838066	0.0652913	0.412457	0.0599948	0.24527	0.538064	0.0948013	0.099989	0.914388
CDCP1	0.210386	0.194952	0.451799	0.153857	0.263292	0.654166	-0.106158	0.489331	0.802666	0.1743	0.246033	0.53879	-0.0205048	0.909343	0.989758
RFX7	-0.0576193	0.481461	0.719133	0.0567998	0.342626	0.716687	0.0395641	0.542474	0.827615	0.0700786	0.286022	0.576513	0.00219098	0.97387	0.996746
MRPS11	-0.120455	0.010061	0.0931912	-0.0456436	0.221354	0.621186	-0.0361668	0.332822	0.698162	-0.0168412	0.673452	0.851825	-0.044235	0.335587	0.918442
DCLRE1B	0.00547729	0.923766	0.968919	0.0439702	0.398749	0.756345	-0.00652983	0.89332	0.971821	-0.0254764	0.63098	0.828603	-0.00194226	0.973872	0.996746
GAN	0.0170683	0.915347	0.9658	0.131096	0.354815	0.725901	0.103153	0.465303	0.789622	0.171428	0.19959	0.492298	0.0770364	0.604178	0.950564
USP46	-0.0996267	0.21801	0.477886	0.0488514	0.433701	0.777713	-0.0152638	0.818289	0.94924	0.03767	0.563769	0.786347	-0.0290795	0.703659	0.964005
AIDA	-0.0955124	0.0798387	0.282236	-0.0129665	0.753722	0.923894	0.0110004	0.803776	0.944574	0.0707107	0.108339	0.374909	0.0308414	0.537837	0.940543
SLC38A7	-0.0270975	0.629922	0.818205	-0.024514	0.587096	0.851133	-0.0287133	0.48752	0.801454	-0.0210283	0.652084	0.83922	-0.0853098	0.112574	0.914388
MRPL43	-0.0522729	0.407426	0.663199	-0.0519508	0.26955	0.659314	-0.0114784	0.806508	0.94543	0.0621488	0.23473	0.526471	-0.0290124	0.607646	0.951742
EFHD1	-0.0883928	0.686549	0.851461	0.162129	0.369742	0.738105	0.254243	0.177268	0.563699	0.0816902	0.675775	0.853205	0.0109076	0.965065	0.996746
CLEC3B	0.0311588	0.851074	0.936326	-0.23032	0.0912304	0.474375	0.00566691	0.966571	0.99094	0.0385714	0.779001	0.904953	0.143391	0.40479	0.926851
AGO1	0.0703649	0.0868538	0.295138	-0.0184116	0.586593	0.850886	-0.053947	0.106064	0.476617	-0.037499	0.245398	0.538064	-0.0713246	0.085394	0.914388
USP8	0.050919	0.131256	0.366899	-0.00377507	0.883925	0.971814	-0.0388324	0.129176	0.508286	-0.0253608	0.354376	0.634017	-0.0438242	0.206948	0.914388
GTF3C5	0.00480574	0.916972	0.966766	-0.0186064	0.572215	0.844863	0.0197737	0.581609	0.847806	-0.0296335	0.421788	0.688919	-0.0121754	0.79216	0.97435
BSCL2	0.181129	0.034391	0.177771	0.16416	0.0312098	0.35986	-0.0108057	0.895318	0.97276	0.000986053	0.989079	0.996112	0.0476652	0.627077	0.953794
ZBTB10	-0.17623	0.0303054	0.166673	0.0906589	0.180045	0.58284	-0.0562312	0.400536	0.74578	0.103218	0.116547	0.387343	0.00298953	0.968844	0.996746
ACKR1	0.0640024	0.795295	0.910621	0.108299	0.607684	0.862271	-0.241888	0.248091	0.629979	0.02251	0.913801	0.964681	0.0292699	0.920189	0.990416
CCR2	0.139945	0.0336122	0.175595	-0.0137943	0.794313	0.938945	-0.0381303	0.454704	0.780698	-0.0562479	0.312137	0.597482	-0.00250177	0.968238	0.996746
ECHDC1	-0.105671	0.0362297	0.183263	-0.0390072	0.387226	0.750746	-0.0490255	0.285534	0.66079	0.0120302	0.780889	0.906043	0.0164662	0.733837	0.966923
NOP2	-0.103838	0.0459578	0.210924	0.0150857	0.686181	0.894926	0.017393	0.664137	0.884595	0.0200748	0.639062	0.832188	-0.0264449	0.604515	0.950611
SHTN1	0.115738	0.118339	0.348924	0.0119742	0.826246	0.950255	-0.0853199	0.109614	0.47985	-0.0176155	0.759754	0.89697	-0.0014867	0.981952	0.996746
JSRP1	0.360476	0.287636	0.555523	0.00355854	0.994565	0.998952	-0.18725	0.521083	0.817501	-0.00517057	0.983966	0.99447	0.422586	0.220765	0.914388
TMIGD2	-0.163042	0.0694717	0.260448	-0.0302056	0.637616	0.876488	0.085948	0.191632	0.577154	0.134659	0.0509892	0.274553	0.0637776	0.439042	0.929826
CRADD	0.192887	0.0124784	0.103335	-0.0318719	0.601109	0.859529	0.0521979	0.42679	0.763933	0.123313	0.0696172	0.308236	0.110708	0.173323	0.914388
HSPA7	0.0890905	0.274545	0.542737	0.0674426	0.280399	0.668627	0.0167072	0.785688	0.937641	0.0505683	0.391004	0.663524	-0.0587069	0.447469	0.92987
TAOK2	0.124575	0.000884389	0.0286905	0.0342975	0.245206	0.640832	0.0483749	0.113855	0.486606	0.0182223	0.559025	0.783111	-0.0286876	0.454936	0.932637
RAB5B	0.114428	0.00626867	0.0716797	-0.00593807	0.858952	0.962655	-0.0332615	0.320565	0.687444	-0.0714228	0.0408026	0.251704	-0.0258406	0.529215	0.940207
ELMOD3	0.1491	5.70485e-05	0.00945423	0.105424	0.000482044	0.130464	0.0985621	0.00031481	0.123324	0.0808052	0.0136029	0.185973	-0.011652	0.74344	0.96898
PLEKHG1	0.00968129	0.908728	0.962541	0.11018	0.128278	0.528424	0.110904	0.120726	0.495919	0.0942793	0.197424	0.489527	0.0571566	0.45779	0.932866
BAIAP2	0.199439	0.0141521	0.109764	0.0229572	0.733228	0.916126	-0.00213797	0.974442	0.993985	-0.0134548	0.848433	0.936814	0.0774496	0.357348	0.922946
NADSYN1	0.086801	0.0127311	0.104298	0.00812049	0.782338	0.934133	0.0193133	0.51148	0.812384	-0.0303205	0.345334	0.626113	0.021155	0.556292	0.942462
SLC4A1AP	0.00109573	0.973355	0.98921	-0.0560871	0.0615208	0.428797	-0.0990186	0.00123261	0.162093	-0.0528393	0.0963838	0.355408	-0.09837	0.0115398	0.914388
VPS13D	0.0104318	0.805014	0.91513	0.0577752	0.146768	0.547621	0.0291969	0.419498	0.758701	0.017976	0.614541	0.818738	-0.0158305	0.703478	0.964005
TLR9	0.257575	0.000294122	0.0178972	0.0334567	0.568164	0.842308	-0.0171049	0.774329	0.932096	-0.146018	0.0268121	0.226171	-0.0636971	0.390914	0.926434
ASF1B	0.193225	0.0178823	0.124799	0.0461401	0.497382	0.813499	-0.0172929	0.797046	0.94214	-0.0380177	0.577084	0.794595	-0.0543199	0.521675	0.940207
SLC25A36	-0.153913	0.0440924	0.206571	0.0208737	0.728269	0.913406	0.0491347	0.431127	0.767443	0.123678	0.0499058	0.272138	0.0639196	0.405089	0.926851
MRPS10	-0.0686367	0.0763993	0.275392	-0.00761251	0.813993	0.945196	0.00462632	0.880399	0.967694	0.00111449	0.971975	0.989725	0.0594616	0.0898796	0.914388
DNAAF2	-0.0932127	0.240654	0.505914	0.00538684	0.937825	0.985851	0.0662303	0.329033	0.69509	-0.00438445	0.94851	0.979123	0.0149922	0.857243	0.983297
TBCCD1	-0.0827336	0.176517	0.429586	0.0179932	0.730049	0.914229	0.057659	0.223985	0.6099	0.105797	0.0395732	0.249113	0.001021	0.985907	0.997385
PRMT6	-0.0649035	0.343842	0.60969	0.0120371	0.818344	0.947228	0.0703363	0.214608	0.602103	0.130164	0.0300235	0.233752	0.0472627	0.486607	0.936588
RGS5	-0.113391	0.498213	0.731013	-0.0598548	0.662772	0.885817	0.29769	0.0306971	0.341379	0.241689	0.0862712	0.33923	0.180601	0.262036	0.914388
CBR3	-0.059327	0.727639	0.87542	-0.000505387	0.998779	0.999573	0.17038	0.195179	0.580955	0.0192246	0.8897	0.955053	0.210731	0.221297	0.914388
SERPINH1	-0.0679186	0.370414	0.630262	-0.0155843	0.799419	0.940016	-0.0591544	0.336206	0.700476	-0.0155548	0.812103	0.921409	-0.000941265	0.988432	0.998239
PDPK1	0.123939	0.014963	0.112946	0.00482455	0.892727	0.97273	0.00492568	0.896178	0.97276	-0.0259744	0.502267	0.745546	-0.0400805	0.353316	0.922555
SPRTN	-0.0183936	0.712197	0.865955	0.0265545	0.538964	0.831684	0.01558	0.691982	0.898368	0.0442587	0.307917	0.593931	0.0543901	0.269274	0.914388
AASDH	0.0383503	0.514699	0.742216	0.0442835	0.339322	0.714311	0.0601508	0.161007	0.542551	0.0717226	0.0932296	0.350853	0.00531571	0.915392	0.990145
LOC100147773	-0.0539435	0.812049	0.916829	0.283088	0.15064	0.551558	0.219045	0.255234	0.637183	0.272923	0.175514	0.461494	0.301692	0.192567	0.914388
MRPL19	-0.106292	0.0788778	0.280497	0.000506595	0.989325	0.998758	-0.00795764	0.84245	0.957761	0.0302114	0.48713	0.73583	-0.022991	0.624052	0.952519
IST1	0.128834	0.000154026	0.0145576	-0.00130482	0.962245	0.991623	-0.0216387	0.432562	0.7686	-0.0466725	0.105746	0.370668	-0.0131153	0.695928	0.964005
TATDN2	-0.0379861	0.222988	0.483646	0.0154701	0.558652	0.839434	-0.0197751	0.477231	0.796628	-0.00566295	0.838266	0.932657	-0.00620394	0.842535	0.982034
SNX19	0.0634353	0.175409	0.428136	0.072999	0.0264273	0.351597	-0.021575	0.535746	0.823251	0.0229622	0.491287	0.738321	-0.0081495	0.849665	0.98228
MAML1	0.117801	0.0153619	0.114652	0.0347935	0.318866	0.702003	0.0180434	0.608786	0.861733	-0.0425908	0.250435	0.543065	-0.0207972	0.647454	0.957192
CMKLR1	-0.280137	0.000790949	0.0277538	-0.00964465	0.885066	0.971833	-0.0498692	0.466678	0.78993	0.0465572	0.506046	0.747234	-0.0779224	0.276308	0.914618
DSE	0.212526	0.00825177	0.0844375	0.0310861	0.59756	0.85749	0.00893673	0.878608	0.967179	-0.0230745	0.717886	0.875408	0.0456459	0.562097	0.942462
SPATS2	-0.00277297	0.973388	0.98921	-0.0665033	0.282091	0.670766	-0.00364558	0.953495	0.987415	-0.00607177	0.921166	0.967616	-0.134244	0.058177	0.914388
ZFP69B	-0.0855135	0.543738	0.76323	0.0999892	0.39357	0.754898	0.0753693	0.481984	0.798169	0.231914	0.0585008	0.289867	-0.00848936	0.956452	0.996209
UBE2V1	0.0639761	0.530144	0.753242	0.181426	0.0274758	0.35371	0.126646	0.148099	0.529375	0.148299	0.108041	0.374467	0.0205803	0.840054	0.981966
HLA-DRB4	0.315263	0.161418	0.410028	-0.0923394	0.608234	0.862699	0.137963	0.49057	0.802754	-0.264629	0.160776	0.444833	-0.0248469	0.911777	0.989817
RCSD1	0.0701526	0.0680706	0.25723	-0.0254006	0.41722	0.768063	-0.0616278	0.0404492	0.364192	-0.0543905	0.081689	0.330696	-0.0303034	0.43409	0.929826
BBS9	-0.0218481	0.735111	0.878627	0.0546624	0.316014	0.700167	-0.0141205	0.756445	0.924146	0.0342585	0.477286	0.72885	-0.00733403	0.903041	0.989506
METTL25	0.112481	0.0847945	0.291929	0.0287662	0.583626	0.849803	0.0246035	0.624767	0.869541	0.0110468	0.843298	0.934972	0.144651	0.0223799	0.914388
COIL	-0.0900027	0.0485081	0.216394	-0.00103259	0.978405	0.996185	0.0394795	0.33571	0.700334	0.0678104	0.101815	0.364257	0.123241	0.0070299	0.914388
AP3B2	0.407994	0.13548	0.372853	0.245595	0.233316	0.63385	0.0530022	0.822741	0.950975	0.0048352	0.975961	0.991279	-0.00173591	0.99215	0.998906
S1PR2	-0.11072	0.199332	0.456771	0.0711293	0.286749	0.6761	0.00428911	0.949561	0.9868	0.0935771	0.189284	0.478619	-0.0514563	0.556043	0.942462
CYTH2	0.182499	0.00154111	0.0363278	-0.0734075	0.0726054	0.450629	-0.0272458	0.529034	0.820212	-0.0591657	0.184104	0.472132	-0.0283161	0.584703	0.945589
CDK2AP1	-0.0426219	0.441509	0.69113	-0.0667989	0.163325	0.565991	-0.0692522	0.12922	0.508289	0.0141369	0.771083	0.902148	0.179975	0.00217886	0.914388
MLLT10	-0.0520797	0.345161	0.610583	0.0297161	0.456385	0.792356	0.0533055	0.204512	0.591436	0.0854093	0.0362445	0.243193	0.0171934	0.742092	0.968852
GFI1B	-0.0519574	0.639996	0.823878	-0.0977352	0.277438	0.666879	-0.0498951	0.578843	0.845973	-0.180187	0.0616702	0.295138	-0.0895916	0.442052	0.92987
AURKB	-0.0818163	0.581222	0.788122	-0.204882	0.0827147	0.465864	-0.0924946	0.412951	0.753569	-0.0657698	0.589542	0.803045	-0.0959715	0.503394	0.938422
RAB11B	0.0553975	0.390095	0.648181	-0.0333645	0.533347	0.829762	-0.038129	0.460355	0.786317	-0.0642747	0.195793	0.48716	-0.0271431	0.668185	0.96034
FASLG	-0.439025	0.00018701	0.0158786	0.119752	0.152621	0.554072	0.0366947	0.672751	0.888599	0.141689	0.12888	0.40574	-0.0750726	0.416832	0.928095
ANXA7	0.0213961	0.533	0.755894	-0.00974328	0.742829	0.919657	-0.0164063	0.594895	0.853764	-0.0277066	0.357009	0.636498	0.0339865	0.356752	0.922555
GSR	0.013673	0.73236	0.877645	-0.0225067	0.526147	0.826768	-0.104665	0.00303899	0.179717	-0.0703543	0.0472891	0.267746	-0.0197797	0.605591	0.950716
CXCR1	0.341026	0.000588009	0.0243599	-0.0112652	0.88428	0.971814	-0.112906	0.144739	0.524642	-0.219925	0.0124936	0.183249	-0.102873	0.268104	0.914388
BCL2	-0.172472	0.0120051	0.101416	0.015007	0.77944	0.933853	0.0477028	0.436872	0.770804	0.047756	0.41641	0.685319	0.0236159	0.701199	0.964005
ITGAM	0.201352	0.00719724	0.0773664	-0.0980649	0.0970532	0.485627	-0.144728	0.0118516	0.258288	-0.219684	0.00116528	0.170043	-0.209134	0.00417672	0.914388
MAU2	0.137838	0.000934972	0.0292751	0.0585804	0.0769764	0.459171	0.0388371	0.219583	0.606611	-0.0323474	0.333604	0.615494	-0.0373372	0.361875	0.923468
ENC1	0.0382249	0.498396	0.731013	0.0603758	0.192561	0.59603	-0.0291917	0.565014	0.838825	0.000389705	0.993554	0.998385	-0.0926044	0.114334	0.914388
STAG3	0.169916	0.182911	0.437328	0.108353	0.30609	0.691158	0.130086	0.219803	0.606729	0.000334606	0.997151	0.999228	-0.125592	0.337285	0.918442
HGS	0.152489	0.00163913	0.0373886	0.00120487	0.975276	0.9949	-0.00785389	0.844848	0.958029	-0.072194	0.082202	0.331579	-0.0682512	0.15444	0.914388
FAM24B	-0.00539973	0.960854	0.984733	0.166089	0.0833869	0.465864	0.128124	0.171441	0.557817	0.247392	0.0158468	0.193018	0.125955	0.243808	0.914388
KNDC1	-0.151441	0.247413	0.513947	0.018216	0.87217	0.965887	0.0582207	0.65016	0.879547	0.276246	0.0289967	0.230276	0.250894	0.108642	0.914388
PALB2	-0.133817	0.0307542	0.1678	-0.0618871	0.194181	0.596276	-0.0197882	0.710812	0.906795	0.053111	0.332359	0.614367	0.00713558	0.910188	0.989817
DCP1B	-0.0787216	0.136928	0.374954	-0.0577215	0.150143	0.551147	-0.0466266	0.293021	0.665538	-0.00473315	0.916734	0.96587	0.00662271	0.900641	0.98922
METTL15	-0.266219	0.000244425	0.0170278	0.0284326	0.643625	0.879174	0.0167387	0.779459	0.935329	0.0907362	0.124199	0.399329	0.109353	0.0956676	0.914388
GLIS3	0.276633	0.179379	0.433157	0.405053	0.0229496	0.339507	0.196809	0.250088	0.63193	0.298814	0.0679822	0.305391	0.31961	0.114934	0.914388
NEGR1	-0.00914287	0.951033	0.981543	-0.146463	0.233066	0.633551	0.00169215	0.992615	0.998726	-0.143439	0.263935	0.556439	-0.149734	0.299693	0.916008
RNF19B	0.16084	0.0149629	0.112946	-0.0341718	0.521179	0.824108	-0.0821584	0.108054	0.478901	-0.131257	0.0212035	0.210513	-0.0864419	0.165732	0.914388
STPG4	0.411773	0.013355	0.10705	0.124178	0.371512	0.739422	0.0380939	0.783835	0.93704	-0.0161466	0.910779	0.963323	-0.124976	0.450383	0.930398
CCDC141	-0.0268865	0.848078	0.934883	0.107276	0.366192	0.735518	0.164114	0.176728	0.563699	0.137228	0.288785	0.578195	0.152811	0.260087	0.914388
RNF149	0.27535	0.000307848	0.0179426	-0.047817	0.43994	0.780915	-0.0689124	0.256868	0.638996	-0.138861	0.0484769	0.270273	-0.0898514	0.214891	0.914388
NBPF15	0.00777064	0.910023	0.9628	0.135451	0.0134376	0.289853	0.13894	0.0134623	0.269053	0.129244	0.0204565	0.207798	0.0523808	0.403661	0.926851
WDR62	0.162793	0.281057	0.549422	0.106278	0.308051	0.692394	0.0738803	0.523824	0.817979	0.154023	0.181791	0.469141	-0.0601607	0.658851	0.959163
ZNF540	-0.185566	0.0841352	0.290628	0.140347	0.118833	0.517636	0.16013	0.0743373	0.426672	0.196689	0.0315031	0.235831	0.126073	0.228688	0.914388
PGBD4	-0.355148	0.0199338	0.131569	0.00524478	0.96495	0.992464	0.0684947	0.586332	0.850298	0.216349	0.082324	0.331579	-0.0371937	0.806313	0.977932
ZNF781	-0.202789	0.305958	0.574691	0.228751	0.112751	0.508285	0.248918	0.10597	0.476351	0.274697	0.0820013	0.331379	0.354284	0.049899	0.914388
ZNF383	-0.0810642	0.2728	0.541448	0.0841495	0.149591	0.550714	0.0799921	0.193993	0.579726	0.196473	0.00388495	0.170043	0.136256	0.0831904	0.914388
PPP6R3	0.00878725	0.818808	0.920832	0.023037	0.481677	0.807306	-0.00320788	0.925668	0.980743	0.0231166	0.512627	0.750383	0.012643	0.742842	0.96898
TOP1P1	0.124844	0.474353	0.714647	0.145401	0.3515	0.723737	0.142085	0.324328	0.690408	0.159479	0.275624	0.566736	0.116299	0.56336	0.942462
ADAM9	0.195678	0.0463417	0.211841	-0.00632116	0.926207	0.983185	-0.124514	0.0673091	0.415237	-0.0974055	0.181703	0.469141	-0.0631095	0.478398	0.935657
ADAM23	0.0661974	0.606346	0.803172	0.227495	0.0671677	0.44016	0.24198	0.0473008	0.378945	0.146118	0.202118	0.495018	0.175306	0.227266	0.914388
BLM	-0.217655	0.00270173	0.0472367	0.0507446	0.389927	0.75284	0.0978758	0.0830834	0.443439	0.076593	0.202433	0.495018	-0.0757361	0.265479	0.914388
SORBS1	-0.0573325	0.723891	0.873053	0.0797146	0.54224	0.833076	0.0940684	0.484326	0.799658	-0.0337328	0.821548	0.925725	0.111473	0.47476	0.93387
CACNA1A	0.173866	0.210686	0.469461	0.00710996	0.950182	0.989114	0.0439429	0.698199	0.900614	0.0135086	0.91084	0.963323	0.16716	0.24184	0.914388
[truncated: 11,957 more rows]
