# Supplementary material for: Gene Expression Alterations in Peripheral Blood Following Sport-Related Concussion in a Prospective Cohort of Collegiate Athletes: A Concussion Assessment, Research and Education (CARE) Consortium Study
Source: Sports Med. 2023 Nov 8;54(4):1021–32. doi: 10.1007/s40279-023-01951-9 (PMC11632067; doi:10.1007/s40279-023-01951-9)
Supplement: Supplementary file 2 — Supplementary file2 (XLSX 44 KB) [file 40279_2023_1951_MOESM2_ESM.xlsx]

## Sheet: Article Info
Article Title:	Gene Expression Alterations in Peripheral Blood Following Sport-Related Concussion in a Prospective Cohort of Collegiate Athletes: A Concussion Assessment, Research and Education (CARE) Consortium Study
Journal:	Sports Medicine
Author Names:	Edward Simpson, Jill L. Reiter, Jie Ren, Zhiqi Zhang, Kelly N. Nudelman, Larry D. Riggen, Jr., Michael D. Menser, Jaroslaw Harezlak, Tatiana M. Foroud, Andrew J. Saykin, Alison Brooks, Kenneth L. Cameron, Stefan M. Duma, Gerald McGinty, Steven Rowson, Steven J. Svoboda, Steven P. Broglio, Michael A. McCrea, Paul F. Pasquina, Thomas W. McAllister, Yunlong Liu, CARE Consortium Investigators
Corresponding Author:	Yunlong Liu, PhD, Department of Medical and Molecular Genetics, Indiana University School of Medicine, 410 W 10 St, Suite 5000, Indianapolis, IN 46202
	E-mail: yunliu@iu.edu

## Sheet: GO_BP_results
GO_ID	GO_term	matched_genes	GO_gene_set	match_count	total_count	p.adjust
GO:0042119	neutrophil activation	ADGRE3,APAF1,ARHGAP9,ARPC5,C5AR1,CANT1,CD53,CD55,CEACAM3,CHI3L1,CLEC5A,CPPED1,CXCL1,CXCR1,DNAJC5,EEF1A1,ERP44,FCGR2A,FCGR2B,FCGR3B,FPR2,GALNS,HPSE,HSPA6,IST1,ITGAX,LILRB3,MAPK14,MCEMP1,MMP25,NBEAL2,NFAM1,P2RX1,PDXK,PLAC8,PREX1,PRKCD,PSMC2,PSMD14,RNASE3,SDCBP,SIGLEC14,SIGLEC5,SIGLEC9,SIRPA,SLC11A1,STOM,SVIP,TOM1,TRPM2,VNN1	A1BG,SIGLEC14,TOM1,HUWE1,ARPC5,ACTR2,ADAM8,ACTR1B,ATP6AP2,ADAM10,PSMD14,LILRB2,TCIRG1,CRISP3,SIRPB1,TUBB4B,PRG3,ATP8A1,PPIE,CAP1,VAT1,ATG7,PRDX4,AGPAT2,OLFM4,CCT2,NPC2,CCT8,CTSC,IQGAP2,CEACAM3,HPSE,PGRMC1,FGL2,CEACAM8,RAB10,CKAP4,SLC27A2,GLIPR1,LILRB3,LILRA3,LILRA2,RAB31,CHI3L1,CHIT1,PADI2,CD300A,TMC6,PDAP1,CHRNB4,STK11IP,LRG1,SERPINA3,SLC15A4,CANT1,OSCAR,CNN2,ARL8A,COPB1,CR1,HGSNAT,SIRPA,MAPK14,…	51	498	1.44567e-06
GO:0002446	neutrophil mediated immunity	ADGRE3,APAF1,ARHGAP9,ARPC5,C5AR1,CANT1,CD53,CD55,CEACAM3,CHI3L1,CLEC5A,CPPED1,CXCL1,CXCR1,DNAJC5,EEF1A1,ERP44,FCGR2A,FCGR3B,FPR2,GALNS,HPSE,HSPA6,IST1,ITGAX,LILRB3,MAPK14,MCEMP1,MMP25,NBEAL2,NFAM1,P2RX1,PDXK,PLAC8,PRKCD,PSMC2,PSMD14,RNASE3,SDCBP,SIGLEC14,SIGLEC5,SIGLEC9,SIRPA,SLC11A1,STOM,SVIP,TOM1,TRPM2,VNN1	A1BG,SIGLEC14,TOM1,HUWE1,ARPC5,ACTR2,ADAM8,ACTR1B,ATP6AP2,ADAM10,PSMD14,LILRB2,TCIRG1,CRISP3,SIRPB1,TUBB4B,PRG3,ATP8A1,PPIE,CAP1,VAT1,ATG7,PRDX4,AGPAT2,OLFM4,CCT2,NPC2,CCT8,CTSC,IQGAP2,CEACAM3,HPSE,PGRMC1,FGL2,CEACAM8,RAB10,CKAP4,SLC27A2,GLIPR1,LILRB3,LILRA3,RAB31,CHI3L1,CHIT1,PADI2,CD300A,TMC6,PDAP1,TUSC2,CHRNB4,STK11IP,LRG1,SERPINA3,SLC15A4,CANT1,OSCAR,CNN2,ARL8A,COPB1,CR1,HGSNAT,SIRPA,MAPK14,C…	49	499	3.34185e-06
GO:0051056	regulation of small GTPase mediated signal transduction	ADGRG1,ARAP1,ARAP3,ARHGAP19,ARHGAP25,ARHGAP9,ARHGEF1,ARHGEF11,ARHGEF2,ARHGEF40,BCL6,CD2AP,CDC42SE1,CYTH2,DENND4B,ECT2,FGD3,FLCN,GMIP,HEG1,IQSEC1,MAP4K4,MFN2,MYO9B,PDGFRB,PLEKHG3,PREX1,RAF1,RALGAPA2,RASGRP4,RHOC,RIPOR2	ARHGEF33,RASA4B,RASGRP1,FAM13A,RASA4,FARP1,LPAR6,FLOT1,SPRY3,SPRY1,SPRY2,NET1,DLC1,VAV3,ARFGEF2,ARFGEF1,SH2B2,STAMBP,GNA13,RALBP1,MAPRE2,AKAP13,CHN1,CHN2,ARHGEF25,ARHGAP33,RASGRP4,ARAP2,ARAP1,ADCYAP1R1,SSX2IP,TAGAP,FGD4,COL3A1,ARHGEF19,ABRA,CRK,CRKL,CSF1,ARHGAP42,ADRA1A,FGD5,DAB2IP,PLEKHG4B,AMOT,PRAG1,ARHGAP36,RHOV,DNM2,ECT2,ABCA1,LPAR1,CADM4,A2M,FLCN,CCDC125,EPHB2,EPO,EPOR,EPS8,F2R,F2RL1,F2RL2,F…	32	338	0.00339553
GO:0046777	protein autophosphorylation	AKT1,CAMKK2,DAPK1,EPHB4,ERBB2,ERN1,FES,IRAK3,MAK,MAP3K3,MKNK1,MKNK2,NLRP12,PAK1,PDGFD,PDGFRB,PPP2R5E,PTK2B,PTK6,RAD50,RASSF2,SLA,STK39,TAOK2,TNIK	TOM1L1,RAD50,TRIM28,TNK2,CDK5,GPNMB,STK25,CAMKK2,NEK6,RIPK3,PIM2,MAP4K1,CHEK2,IRAK3,CHP1,CLK1,CLK2,CLK3,LRRK2,UHMK1,GRK7,CSF1R,CSK,CSNK1G2,HIPK4,SIK1,NEK10,DAPK1,DAPK3,ACE,DYRK1A,EGFR,EIF2S1,MARK2,ENG,EPHA1,EPHA4,EPHA7,EPHA8,EPHB1,EPHB3,EPHB4,ERBB2,ERBB4,AKT1,ERN1,PTK2B,FER,FES,MAPK15,FGFR1,FGFR3,FGFR2,FGFR4,FGR,AAK1,LMTK2,TNIK,SMG1,PASK,FLT1,FLT3,SIK2,FLT4,ATP13A2,DAPK2,TSSK2,ALK,FRK,MTOR,ABL1,F…	25	235	0.00437712
GO:0002367	cytokine production involved in immune response	BCL6,CD160,CD55,CD96,DDX21,GATA3,IL1R1,IRAK3,MAPK14,NLRP3,NOD2,SLC11A1,SPON2,TBX21,TLR3	CD96,SPON2,CD226,LILRB1,MALT1,KDELR1,CD160,CHGA,IRAK3,NLRP3,CLC,TRIM6,MAPK14,TICAM1,CD55,DENND1B,DDX1,DHX36,DLG1,F2RL1,FCER1G,SIRT1,DDX58,GAS6,GATA3,ANGPT1,FFAR3,FFAR2,TBX21,HFE,HK1,HLA-E,HLA-F,HLA-G,MR1,HMOX1,HSPD1,APOA1,APOA2,IFNA2,IFNB1,RAET1G,IL1B,IL1R1,IL4,IL6,IL10,IL12A,IL12B,IL18,JAK3,KARS1,KIR2DL4,KIT,ARG1,SMAD7,MIF,FOXP3,GPRC5B,SASH3,TRPM4,INAVA,PRKCZ,MAPK3,B2M,SPHK2,MAVS,BCL6,XCL1,NOD2,…	15	102	0.00634082
GO:0043087	regulation of GTPase activity	AGAP1,ARAP1,ARAP3,ARHGAP19,ARHGAP25,ARHGAP9,ARHGEF1,ARHGEF11,ARRB2,BCL6,CDC42EP2,CDC42SE1,CORO1C,DOCK5,DVL3,ECT2,ELMOD3,ERBB2,F11R,FGD3,FICD,FLCN,GIT2,GMIP,IQSEC1,MAP4K4,MYO9B,NDEL1,PLXNA2,PREX1,PTK2B,RALGAPA2,RGS14,RGS9,SMAP2,TBC1D14,TBC1D19,TSC1,XCL2	RASA4B,KLRK1,DNM1L,TBC1D3G,TBC1D3K,TBC1D3D,PREB,RASGRP1,FAM13A,PLXNC1,RASA4,TNK2,RASGRP2,SPRY1,SPRY2,TBC1D3E,TBC1D3I,NET1,APC2,CCL26,DLC1,RACK1,RAPGEF3,CDC42EP2,VAV3,SEC23B,SEC23A,SEMA4D,CXCL13,ARFGEF1,RGS14,NPRL2,GNB5,TBC1D7,NUP50,IQGAP2,RALBP1,TMED2,MAPRE2,ADAP1,TBC1D8,BVES,FICD,CHM,FZD10,CHML,CHN1,CHN2,SNX18,ARHGAP33,EVI5L,ADCYAP1,ACAP3,ARAP2,ARAP1,AGAP2,AGAP1,AGAP3,TAGAP,AGAP4,AGAP11,LRRK2,FG…	39	479	0.00728874
GO:1903706	regulation of hemopoiesis	ACIN1,AGO3,BCL6,CDK6,CSF3R,DPF2,ERBB2,EVI2B,FCGR2B,FES,FLCN,GATA3,IFNG,IKZF3,INPP5D,LILRB3,MAPK14,NFAM1,NFATC2,NLRP3,PRKCB,PSMA6,PSMC2,PSMD14,PTK2B,RASSF2,RUNX3,SLC9B2,TBX21,TLR3,TLR9,TNRC6C,TOX,TRIB1,VNN1,ZBTB7B,ZFP36,ZNF683	ADA,ADAM8,RASGRP1,RNF41,PSME3,CDK6,PSMD14,TRIB1,LRRC17,FSTL3,LILRB2,BTN2A2,MYL9,PIAS3,YAP1,N4BP2L2,HAX1,CEBPB,CIB1,TOB2,LILRB1,FGL2,MALT1,SPINK5,LILRB4,LILRB3,NUDT21,WDR5,DUSP10,NLRP3,PGLYRP2,PGLYRP3,MYSM1,FCRL3,FAM210B,CLPTM1,H4-16,PSMB11,CCR1,LEO1,H3C14,OCSTAMP,ANKRD54,TMEM178A,SLC9B2,PPARGC1B,CR1,CREB1,CREBBP,ZBTB46,MAPK14,PSMA8,CSF1,CSF2,CSF3,CSF3R,IL34,PIK3R6,RC3H1,IL23R,CTLA4,CTNNB1,NFAM1,C…	38	475	0.0105586
GO:0031331	positive regulation of cellular catabolic process	ABHD5,AKT1,CAMKK2,CHFR,COP1,CSNK1D,DAPK1,FBXL5,FLCN,IFNG,MEFV,MFN2,PFKFB3,PFKFB4,PLEKHF1,PRKCD,PRR5L,PSMC2,PTK2B,PTTG1IP,PYHIN1,RBM23,RNF185,SIRT2,SVIP,TNRC6C,TP53INP2,TRIB1,TSC1,USP13,ZFP36	HDAC6,BCL2L11,ADAM8,OPTN,BCAP31,TOB1,TRIM13,TRIB1,HNRNPR,CALCOCO2,RIDA,STUB1,TRIM22,NOD1,RACK1,ARIH2,CEBPA,KAT5,ATG7,SPTLC1,NPRL2,CAMKK2,CTSC,PLK2,PIM2,MID2,EDEM2,FAF1,CDC37,RNF139,PARK7,OSBPL7,FAM122A,APOA5,CLU,LRRK2,CSNK1A1L,SOCS4,PLK3,HMGB4,RNF19B,AADAC,KLHL40,TRIM71,CPT1A,AMER1,SMCR8,SESN3,PRICKLE1,CSNK1A1,CSNK1D,CSNK1E,TICAM1,RC3H1,PYHIN1,ADRA2A,DTX3L,SH3D19,DAB2IP,SH3RF2,ADRB2,RNF217,DAB2,T…	31	362	0.0124824
GO:0010212	response to ionizing radiation	BLM,COP1,DNMT3A,ECT2,EGR1,ERCC8,GATA3,IKBIP,MAPK14,NAMPT,NUCKS1,POLE3,RNF8,SPIDR,THBD,UIMC1,XRRA1	TANK,NAMPT,TRIM13,CDKN1A,ZMPSTE24,NET1,YAP1,KAT5,RAD51AP1,TLK2,TOPBP1,CHEK2,TREX1,ERCC8,CLK2,CYP2R1,IKBIP,DCUN1D3,CRYAB,PARP1,MAPK14,XRRA1,RAD9B,CYBA,GADD45A,RNF168,DNM2,DNMT3A,DNMT3B,ECT2,EEF1D,EGR1,ELK1,ERCC1,ERCC6,ALAD,EYA1,EYA3,FANCD2,BRAT1,PAXIP1,KDM1A,SIRT1,SPIDR,XRCC6,NIPBL,INTS7,GATA3,FBXO4,GPX1,GRB2,BABAM1,ANXA1,H2AX,HRAS,HSF1,HSPA5,HUS1,ICAM1,APOBEC1,IFI16,CXCL10,KARS1,SWI5,KRT14,RHOB,L…	17	147	0.0143413
GO:0019216	regulation of lipid metabolic process	ABCG1,ABHD5,ACOX1,ACSL1,AKR1C3,AKT1,BCL11B,CREBL2,DNAJC15,EGR1,ELOVL6,FPR2,IFNG,MTMR3,NFYC,NOD2,NRBF2,PDGFRB,PDP2,PIK3R5,PRKCD,PTK2B,REST,RUBCNL,RXRA,SCAP,SMARCD3,SMPD3,SOCS3,SQLE,STARD4,TNFRSF1A,WDR91	WASHC1,MIR548P,NR1H3,CDK4,ZMPSTE24,STUB1,RACK1,VAV3,PIBF1,CARM1,NCOA2,NPC2,SORBS1,ERLIN1,PMVK,CGA,PPARGC1A,GLIPR1,ERLIN2,DDX20,TREX1,CHRM5,PIK3IP1,LACTB,C1QTNF2,CIDEA,CISH,APOA5,AGAP2,CLCN2,SERPINA3,PLIN2,CCR7,WDR81,ACER1,CNR1,FITM2,AADAC,ADM,ADORA1,STARD4,CPT1A,CPT2,CREB1,CREBBP,CREBL2,SAMD8,SERPINA12,PIK3R6,ADRA2A,SIK1,ERFE,DAB2IP,CYP1A1,FMC1,RDH10,CYP4A11,CYP7A1,TTC39B,CYP27B1,CYP51A1,DGKQ,DHC…	33	410	0.0155276
GO:0072111	cell proliferation involved in kidney development	CFLAR,EGR1,FLCN,GATA3,PDGFD,PDGFRB	OSR1,EGR1,FLCN,GATA3,GPC3,IL6R,MIR125A,MYC,PDGFB,PDGFRB,PTCH1,SHH,BMP2,BMP4,BMP7,STAT1,WT1,LIN28A,PDGFD,SERPINB7,CFLAR	6	21	0.0219722
GO:0016311	dephosphorylation	ACP1,CAMK2G,CAMTA1,CPPED1,CTDSP2,DUSP3,ELL,ENOPH1,FAM220A,IFNG,IKBKB,INPP5A,INPP5D,INPPL1,LPIN1,MTMR14,MTMR3,NT5C2,PDGFRB,PDP2,PFKFB3,PFKFB4,PHLPP1,PLPPR2,PPM1F,PPM1K,PPM1L,PPP2R2B,PPP2R5E,PPP4R1,PRKCD,PTPN4,PTPRE,SMG5,SSH3,TSC1	TMEM225B,CDH5,PTPRU,CTDSP2,FARP1,MPHOSPH10,CTDSPL,RCAN2,LILRB2,CDKN3,BPNT1,DLC1,CD2BP2,TAB1,SEMA4D,ARPP19,PPP1R17,RIPK3,DUSP14,PTPN21,PTPRT,RCAN3,PTP4A3,DUSP10,CHP1,DUSP12,PNKP,CD300A,CHRM5,LMTK3,ELFN2,PTPMT1,NT5C3B,FCRL3,PHACTR3,FAM122A,PPP1R27,TMEM132D,SPPL3,WDR81,DUSP15,SGPP2,NUDT16,PPM1M,PPARGC1B,ADORA1,UBLCP1,PTPDC1,CRY2,NANP,DUSP19,PPP1R36,MDP1,PPM1N,CILP2,DUSP18,PPP1R1C,PP2D1,PPM1L,PPP4R2,…	36	478	0.0228674
GO:0006968	cellular defense response	C5AR1,CLEC5A,CX3CR1,KLRC3,KLRG1,NCF2,PRF1,PTK2B,SPN	KLRG1,LILRB2,TCIRG1,CCR9,CD300C,CCR3,CCR5,CCR6,ADORA2A,ADORA2B,CX3CR1,PTK2B,CLEC5A,LY96,HLA-G,CXCR2,ITGB1,ITK,KIR2DL4,KIR2DS3,KIR2DL5B,KIR3DL2,KLRC2,KLRC3,LBP,LGALS3BP,LSP1,SH2D1A,CXCL9,MNDA,NCF2,TRAT1,DCDC2,RAB23,PNLIPRP2,PRF1,RELA,NCF1,SPN,C5AR1,CCR2,TYROBP,UMOD,ZNF148,VEZF1,FOSL1,BECN1,IL1RL2,BCL10,FCMR,CD5L,NCR2,NCR1	9	52	0.0239538
GO:0006914	autophagy	AKT1,ATG16L2,ATP6V1B2,CAMKK2,DAPK1,EEF1A1,ERN1,FEZ1,FLCN,GABARAPL1,HGS,IFNG,MAP1LC3B2,MEFV,MFN2,MTMR14,MTMR3,NAMPT,NLRP6,NRBF2,PLEKHF1,RNF185,RUBCNL,SEC22B,SIRT2,SVIP,TBC1D14,TOMM20,TOMM5,TP53INP2,TPCN2,TSC1,UBXN2B,USP13,VMP1,VPS37C	HDAC6,BCL2L11,TOMM6,WASHC1,DNM1L,OPTN,NAMPT,RNF41,CDK5,TRIM13,CALCOCO2,STAM2,ZMPSTE24,STUB1,RGS19,TCIRG1,RRAGB,TRIM22,NOD1,TOMM40,HAX1,KAT5,ATG7,LAMTOR5,TM9SF1,SPTLC1,NPRL2,CAMKK2,RRAGA,PLK2,PPARGC1A,TLK2,PIM2,MID2,DEPP1,CDC37,WDR45,LZTS1,WDR6,SNF8,VPS26B,PARK7,GABARAP,GABARAPL2,OSBPL7,ATG4A,RAB39B,CLU,CLN3,LRRK2,CLTC,WDR81,PLK3,HMGB4,LIX1L,DRAM2,CHMP4B,TMEM150A,SPATA18,VPS37A,UBXN2B,FUNDC1,SOGA1…	36	496	0.0329963
GO:0061919	process utilizing autophagic mechanism	AKT1,ATG16L2,ATP6V1B2,CAMKK2,DAPK1,EEF1A1,ERN1,FEZ1,FLCN,GABARAPL1,HGS,IFNG,MAP1LC3B2,MEFV,MFN2,MTMR14,MTMR3,NAMPT,NLRP6,NRBF2,PLEKHF1,RNF185,RUBCNL,SEC22B,SIRT2,SVIP,TBC1D14,TOMM20,TOMM5,TP53INP2,TPCN2,TSC1,UBXN2B,USP13,VMP1,VPS37C	HDAC6,BCL2L11,TOMM6,WASHC1,DNM1L,OPTN,NAMPT,RNF41,CDK5,TRIM13,CALCOCO2,STAM2,ZMPSTE24,STUB1,RGS19,TCIRG1,RRAGB,TRIM22,NOD1,TOMM40,HAX1,KAT5,ATG7,LAMTOR5,TM9SF1,SPTLC1,NPRL2,CAMKK2,RRAGA,PLK2,PPARGC1A,TLK2,PIM2,MID2,DEPP1,CDC37,WDR45,LZTS1,WDR6,SNF8,VPS26B,PARK7,GABARAP,GABARAPL2,OSBPL7,ATG4A,RAB39B,CLU,CLN3,LRRK2,CLTC,WDR81,PLK3,HMGB4,LIX1L,DRAM2,CHMP4B,TMEM150A,SPATA18,VPS37A,UBXN2B,FUNDC1,SOGA1…	36	496	0.0329963
GO:0050715	positive regulation of cytokine secretion	CD160,CD244,CLEC4E,CLEC5A,FRMD8,GATA3,IFNG,IL1RAP,MAPK14,NLRP1,NLRP12,NLRP3,NOD2,PANX2,TLR1	RASGRP1,TRIM16,POSTN,LILRA2,CD160,GLMN,IL17F,NLRP3,CHUK,C1QTNF3,C1QTNF4,PANX3,TRIM6,LRRK2,HMGB4,MAPK14,CSF1R,DHX9,DHX36,AGER,DRD2,AGTR2,SCAMP5,AIF1,NLRP7,F2R,F2RL1,FCN1,FGR,NLRP1,CARD8,DDX58,CLEC5A,CADM1,IL17RA,PANX1,ALOX15B,ABL1,GAPDH,PYDC1,PTPN22,GATA3,CLEC4E,CHIA,CLEC9A,LGALS9B,FFAR2,RGCC,PYCARD,CD274,HK1,HMGB1,HTR2B,NLRP10,IFNG,IFNGR1,LILRA5,IL1A,IL1B,IL1RAP,IL4R,IL10,IL17A,INS,IRF3,KARS1,USP…	15	139	0.0373797
GO:0045862	positive regulation of proteolysis	AKT1,APAF1,CFLAR,CHFR,COP1,CSNK1D,DAPK1,FASLG,IFNG,IST1,MAPK14,MEFV,MTCH1,NLRP1,NLRP12,NLRP3,P2RX1,PPM1F,PSMC2,PSMD14,PTK2B,PYHIN1,RCN3,REST,RNF185,SIRT2,TRIB1,USP13	TANK,KHDC1L,PDCD6,BCL2L10,BCL2L11,CASP12,ADAM8,BCAP31,PSME3,PSMD14,TRIB1,STUB1,TNIP1,NOD1,DLC1,RACK1,SPON1,ARIH2,TIMM17A,CEBPA,ANP32B,ARL6IP5,CTSC,PLK2,CLPX,MALT1,ADRM1,EDEM2,RNF139,EGLN3,NLRP3,OSBPL7,FAM122A,CLU,LRRK2,CSNK1A1L,SOCS4,PLK3,RNF19B,COL4A3,ACVR1C,KLHL40,CR1,MAPK14,PRICKLE1,CSNK1A1,CSNK1D,CSNK1E,CCBE1,CCN2,PYHIN1,ADRA2A,CTSD,CTSH,SH3D19,DAB2IP,SH3RF2,RNF217,DAB2,TMTC3,DAP,DAPK1,DDX3X,…	28	358	0.0403152
GO:0070498	interleukin-1-mediated signaling pathway	EGR1,IKBKB,IL1R1,IL1R2,IL1RAP,IRAK3,MAP3K3,NOD2,PELI2,PSMA6,PSMC2,PSMD14	PSME3,PSMD14,NOD1,TAB1,IRAK3,CHUK,PSMB11,MAP3K8,PSMA8,ZNF675,EGR1,TAB2,PSME4,PLCB1,FBXW11,PELI3,TAB3,IKBKB,IL1A,IL1B,IL1R1,IL1RAP,IL1RN,IL6,IRAK1,IRAK2,MIR146A,MAP3K3,MYD88,NFKB1,NFKBIA,IRAK4,TOLLIP,OTUD4,MAPK3,PSMA1,PSMA2,PSMA3,PSMA4,PSMA5,PSMA6,PSMA7,PSMB1,PSMB2,PSMB3,PSMB4,PSMB5,PSMB6,PSMB7,PSMB8,PSMB9,PSMB10,PSMC1,PSMC2,PSMC3,PSMC4,PSMC5,PSMC6,PSMD1,PSMD2,PSMD3,PSMD4,PSMD5,PSMD7,PSMD8,PSMD9,P…	12	100	0.0476497
GO:2000514	regulation of CD4-positive, alpha-beta T cell activation	BCL6,CD160,CD55,GATA3,IFNG,NLRP3,RUNX3,TBX21,ZBTB7B	MALT1,CD160,NLRP3,RC3H1,IL23R,CD55,AGER,IL27,GATA3,LGALS9B,CD274,TBX21,ANXA1,NCKAP1L,HLX,HMGB1,IFNG,IL2,IL4R,IL12B,IL12RB1,IL18,IRF4,JAK3,ARG2,LGALS9,MIR21,SMAD7,TARM1,MYB,FOXP3,ZBTB7B,IL23A,SASH3,RC3H2,PRKCQ,PRKCZ,TWSG1,SH3RF1,RARA,BCL6,CCL19,XCL1,VSIR,NFKBIZ,LGALS9C,TGFBR2,TNFSF4,ZC3H12A,LOXL3,NFKBID,RUNX1,RUNX3,CBFB,SOCS1,RIPK2,CD83,CD80,CD86,SOCS5,CD81	9	61	0.0476497
GO:0045785	positive regulation of cell adhesion	ADAM19,ADGRG1,AKT1,BCL6,CASS4,CD160,CD55,CDK6,DOCK5,ERBB2,FLCN,FLOT2,GATA3,IFNG,KIFAP3,MAP4K4,NLRP3,NOD2,PAK1,PPM1F,PREX1,PTK2B,RUNX3,SIRPA,STX3,TRIOBP,TSC1,VIT,VNN1,ZBTB7B	ADA,CD24,KLRK1,PTPRU,EDIL3,ADAM8,ARPC2,CDH13,RASGRP1,EBI3,CDK6,FLOT1,FSTL3,LILRB2,SIRPB1,CITED2,BTN2A2,VAV3,CIB1,AGR2,OLFM4,CXCL13,PDPN,TNFSF13B,CSPG5,NFAT5,HSPH1,LILRB1,MALT1,LILRB4,TRIOBP,EMILIN1,CD160,HHLA2,CORO1A,DUSP10,NLRP3,TNFRSF13C,CCR7,TMIGD2,EMID1,COL8A1,COL16A1,MAP3K8,EGFLAM,COL26A1,CRK,CRKL,SIRPA,CSF1,CSK,PIK3R6,IL23R,CTLA4,CCDC80,BTLA,CYLD,CLECL1,CD55,DAG1,DMP1,AGER,DNM2,DOCK1,DPP4,E…	30	403	0.0476497
GO:0001825	blastocyst formation	BYSL,CNOT3,EOMES,HOPX,MFN2,RPL7L1,RTN4	ADA,CDX2,PNLDC1,RBM46,KDM4C,GABPA,PTPN18,RRP7A,RPL7L1,JUNB,TM4SF1,MFNG,NODAL,CNOT2,CNOT3,SF3B6,NLE1,WDR74,RTN4,CCNB1IP1,PRDM14,SOX17,SKIL,SP3,SRF,SUPT6H,HNF1B,BYSL,ZP3,TET1,EOMES,CUL3,HOPX,ACTL6A,LATS1,HAND1,CTR9,MFN2	7	38	0.048604
GO:0032494	response to peptidoglycan	C5AR1,IRAK3,NLRP3,NOD2	IRAK3,NLRP3,IL6,IRF5,TREM2,INAVA,RELA,NOD2,CARD9,C5AR1,RIPK2	4	11	0.048955

## Sheet: KEGG_results
KEGG_ID	KEGG_term	KEGG_gene_set	matched_genes	match_count	total_count	p.adjust
hsa04380	Osteoclast differentiation	AKT3,LILRB3,LILRB2,SIRPB1,IRF9,TAB1,LILRB1,LILRB5,LILRB4,LILRA1,LILRA3,LILRA2,CHUK,OSCAR,CREB1,SIRPA,MAPK14,CSF1,CSF1R,CTSK,CYBA,CYLD,AKT1,AKT2,FCGR1A,FCGR2A,FCGR2B,FCGR3A,FCGR3B,FHL2,TAB2,FOS,FOSB,LILRA4,FOSL2,FYN,NOX1,GRB2,BLNK,IFNAR1,IFNAR2,IFNB1,IFNG,IFNGR1,IFNGR2,LILRA5,IKBKB,IL1A,IL1B,IL1R1,ITGB3,JAK1,JUN,JUNB,JUND,LCK,LCP2,MITF,NCF2,NCF4,NFATC1,NFATC2,NFKB1,NFKB2,NFKBIA,TNFRSF11B,PIK3CA,PI…	LILRB3,SIRPA,MAPK14,AKT1,FCGR2A,FCGR2B,FCGR3B,FOSL2,IFNG,IKBKB,IL1R1,NCF2,NFATC2,PLCG2,TNFRSF1A,TYK2,SOCS3,GAB2	19	128	0.000532584
hsa04650	Natural killer cell mediated cytotoxicity	KIR2DS2,MICA,KLRK1,VAV3,HCST,KIR3DL3,SH2D1B,RAET1E,CSF2,RAET1L,PTK2B,FCER1G,FCGR3A,FCGR3B,FYN,SHC2,NCR3,LAT,GRB2,GZMB,HLA-A,HLA-B,HLA-C,HLA-E,HLA-G,HRAS,ICAM1,ICAM2,IFNA1,IFNA2,IFNA4,IFNA5,IFNA6,IFNA7,IFNA8,IFNA10,IFNA13,IFNA14,IFNA16,IFNA17,IFNA21,IFNAR1,IFNAR2,IFNB1,IFNG,IFNGR1,IFNGR2,RAET1G,FAS,FASLG,ITGAL,ITGB2,ARAF,KIR2DL1,KIR2DS1,KIR2DL2,KIR2DL3,KIR2DS3,KIR2DL5B,KIR2DS4,KIR2DL5A,KIR2DS5,KIR…	SH2D1B,PTK2B,FCGR3B,GZMB,IFNG,FASLG,KLRC1,KLRC3,KLRD1,NFATC2,PAK1,CD244,PLCG2,PRF1,PRKCB,RAF1,SH3BP2,CD247	18	131	0.00152073
hsa04666	Fc gamma R-mediated phagocytosis	AKT3,PLA2G4B,ARPC5,ARPC4,ARPC3,ARPC1B,ACTR3,ACTR2,ARPC2,WASF2,VAV3,ARPC1A,CFL1,CFL2,WASF3,PLA2G4E,CRK,CRKL,DNM2,DOCK1,AKT1,AKT2,FCGR1A,FCGR2A,FCGR2B,FCGR3A,FCGR3B,PIP5K1C,PLA2G4F,LAT,AMPH,BIN1,PLA2G4D,GSN,HCK,INPP5D,INPPL1,ARF6,LIMK1,LIMK2,LYN,MARCKS,MYO10,PAK1,ASAP1,PIK3CA,PIK3CB,PIK3CD,PIK3R1,PIK3R2,PLA2G4A,PLCG1,PLCG2,PLD1,PLD2,ASAP3,PRKCA,PRKCB,PRKCD,PRKCE,PRKCG,MAPK1,MAPK3,MAP2K1,SPHK2,ACTR3…	ARPC5,AKT1,FCGR2A,FCGR2B,FCGR3B,INPP5D,INPPL1,PAK1,PLCG2,PRKCB,PRKCD,RAF1,ARPC5L,GAB2	14	97	0.00566926
hsa04659	Th17 cell differentiation	IL17F,CHUK,MAPK14,IL23R,AHR,FOS,MTOR,GATA3,LAT,TBX21,HIF1A,HLA-DMA,HLA-DMB,HLA-DOA,HLA-DOB,HLA-DPA1,HLA-DPB1,HLA-DQA2,HLA-DQA1,HLA-DQB1,HLA-DRA,HLA-DRB1,HLA-DRB3,HLA-DRB4,HLA-DRB5,HSP90AA1,HSP90AB1,IFNG,IFNGR1,IFNGR2,IKBKB,IL1B,IL1R1,IL1RAP,IL2,IL2RA,IL2RB,IL2RG,IL4,IL4R,IL6,IL6R,IL6ST,IL12RB1,IL17A,IRF4,JAK1,JAK2,JAK3,JUN,LCK,SMAD2,SMAD3,SMAD4,NFATC1,NFATC2,NFATC3,NFKB1,NFKBIA,NFKBIB,NFKBIE,IL21…	MAPK14,GATA3,TBX21,IFNG,IKBKB,IL1R1,IL1RAP,IL2RB,NFATC2,RXRA,STAT6,TYK2,CD247	13	107	0.0352987
hsa04662	B cell receptor signaling pathway	AKT3,LILRB3,LILRB2,VAV3,LILRB1,MALT1,LILRB5,LILRB4,LILRA1,LILRA3,LILRA2,CHUK,PIK3AP1,CR2,AKT1,AKT2,FCGR2B,FOS,LILRA4,RASGRP3,DAPP1,GRB2,GSK3B,BLNK,HRAS,LILRA5,IKBKB,INPP5D,INPPL1,JUN,KRAS,LYN,NFATC1,NFATC2,NFATC3,NFKB1,NFKBIA,NFKBIB,NFKBIE,NRAS,PIK3CA,PIK3CB,PIK3CD,PIK3R1,PIK3R2,PLCG2,PPP3CA,PPP3CB,PPP3CC,PPP3R1,PPP3R2,PRKCB,MAPK1,MAPK3,MAP2K1,MAP2K2,PTPN6,RAC1,RAC2,RAC3,RAF1,RELA,SOS1,SOS2,SYK,B…	LILRB3,AKT1,FCGR2B,IKBKB,INPP5D,INPPL1,NFATC2,PLCG2,PRKCB,RAF1	11	82	0.0352987
hsa04140	Autophagy - animal	AKT3,TANK,RRAGB,ATG7,CAMKK2,RRAGA,GABARAP,GABARAPL2,ATG4A,RAB39B,PRAP1,SMCR8,CTSB,CTSD,CTSL,DAPK1,DAPK3,EIF2S1,C9orf72,AKT1,AKT2,ERN1,RRAS2,MRAS,ATG14,ATG2A,ATG4B,DAPK2,GABARAPL1,MTOR,WIPI2,ATG9B,TBK1,NRBF2,PIK3R4,HIF1A,HMGB1,HRAS,RAB7B,IGBP1,IGF1R,INS,IRS1,ITPR1,KRAS,LAMP1,LAMP2,RAB8A,EIF2AK4,BECN2,NRAS,SH3GLB1,PDPK1,PIK3C3,PIK3CA,PIK3CB,PIK3CD,PIK3R1,PIK3R2,ZFYVE1,DDIT4,STX17,ATG16L1,WIPI1,ATG2…	CAMKK2,DAPK1,AKT1,ERN1,GABARAPL1,NRBF2,PRKCD,TP53INP2,RAF1,MTMR14,TSC1,VMP1,CFLAR,MTMR3,ATG16L2	15	137	0.0352987
hsa05160	Hepatitis C	AKT3,CLDN24,CLDN34,OCLN,NR1H3,CDK2,CDK4,PSME3,CDK6,CDKN1A,IRF9,CLDN16,YWHAQ,CHUK,CLDN4,CLDN3,CLDN7,CLDN23,TICAM1,CLDN19,CTNNB1,E2F1,E2F2,E2F3,EGF,EGFR,EIF2S1,AKT1,AKT2,CLDN14,DDX58,CLDN15,CLDN17,EIF2AK1,GRB2,TBK1,GSK3B,APAF1,HRAS,IFIT1,IFNA1,IFNA2,IFNA4,IFNA5,IFNA6,IFNA7,IFNA8,IFNA10,IFNA13,IFNA14,IFNA16,IFNA17,IFNA21,IFNAR1,IFNAR2,IFNB1,IFNG,FAS,IKBKB,FASLG,CXCL10,EIF3E,IRF3,IRF7,ARAF,JAK1,KRAS,…	CDK6,AKT1,APAF1,IFNG,IKBKB,FASLG,PPP2R2B,RAF1,RNASEL,RXRA,TLR3,TNFRSF1A,TYK2,CFLAR,SOCS3,CLDN9	16	157	0.0445596
hsa04010	MAPK signaling pathway	AKT3,PLA2G4B,RASGRP1,RASGRP2,CACNG3,CACNG2,TAB1,MAP3K2,GADD45G,MAP4K1,DUSP10,CHUK,RASGRP4,PLA2G4E,MAP3K8,ATF2,CRK,CRKL,MAPK14,CSF1,CSF1R,DAXX,GADD45A,DDIT3,DUSP1,DUSP2,DUSP3,DUSP4,DUSP5,DUSP6,DUSP7,DUSP8,DUSP9,EFNA1,EFNA2,EFNA3,EFNA4,EFNA5,EGF,EGFR,EPHA2,ELK1,ELK4,ERBB2,ERBB3,ERBB4,EREG,AKT1,AKT2,MECOM,FGF1,FGF2,FGF3,FGF4,FGF5,FGF6,FGF7,FGF8,FGF9,FGF10,FGFR1,FGFR3,FGFR2,FGFR4,VEGFD,RRAS2,MRAS,TAB…	RASGRP4,MAPK14,DUSP3,ERBB2,AKT1,MAPK8IP3,MKNK2,HSPA1L,HSPA6,IKBKB,IL1R1,IL1RAP,FASLG,ARRB2,MAP3K3,PAK1,PDGFRB,PRKCB,RAF1,TNFRSF1A,PDGFD,MKNK1,TAOK2,MAP4K4	24	294	0.0493345
hsa04658	Th1 and Th2 cell differentiation	DLL3,RBPJL,CHUK,MAPK14,JAG1,FOS,GATA3,LAT,DLL1,TBX21,HLA-DMA,HLA-DMB,HLA-DOA,HLA-DOB,HLA-DPA1,HLA-DPB1,HLA-DQA2,HLA-DQA1,HLA-DQB1,HLA-DRA,HLA-DRB1,HLA-DRB3,HLA-DRB4,HLA-DRB5,IFNG,IFNGR1,IFNGR2,RBPJ,IKBKB,IL2,IL2RA,IL2RB,IL2RG,IL4,IL4R,IL5,IL12A,IL12B,IL12RB1,IL12RB2,IL13,JAG2,JAK1,JAK2,JAK3,JUN,LCK,MAF,NFATC1,NFATC2,NFATC3,NFKB1,NFKBIA,NFKBIB,NFKBIE,NOTCH1,NOTCH2,NOTCH3,PLCG1,DLL4,PPP3CA,PPP3CB,P…	MAPK14,GATA3,TBX21,IFNG,IKBKB,IL2RB,NFATC2,STAT6,TYK2,RUNX3,CD247	11	92	0.0493345
hsa04928	Parathyroid hormone synthesis, secretion and action	CDKN1A,CREB3,SLC34A2,GNA13,ADCY1,ADCY2,MMP24,ADCY3,ADCY5,ADCY6,AKAP13,ADCY7,ADCY8,ADCY9,CREB1,ATF2,ATF6B,SLC34A3,CREB3L4,CYP24A1,CYP27B1,HBEGF,EGFR,EGR1,ADCY4,FGFR1,PLCB1,FOS,GATA3,GNA11,GNA12,GNAI1,GNAI2,GNAI3,GNAQ,GNAS,ARAF,ITPR1,ITPR2,ITPR3,JUND,RHOA,LRP6,LRP5,ARRB1,ARRB2,MEF2A,MEF2C,MEF2D,MMP13,MMP14,MMP15,MMP16,MMP17,NACA,ATF4,NR4A2,SOST,PDE4A,PDE4B,PDE4C,PDE4D,PLCB2,PLCB3,PLCB4,PLD1,PLD2,PR…	EGR1,ADCY4,GATA3,ARRB2,MEF2D,PRKCB,RAF1,RXRA,MMP25,GCM1,ARHGEF1,ARHGEF11	12	106	0.0493345
hsa04621	NOD-like receptor signaling pathway	TANK,DEFB4B,DEFB4A,CASP12,DNM1L,NAMPT,IRF9,NOD1,TAB1,RBCK1,TXNIP,SUGT1,RIPK3,GABARAP,GABARAPL2,NLRP3,CHUK,CARD16,GBP4,GBP5,ANTXR2,NEK7,MAPK14,TICAM1,CTSB,PYDC2,CYBA,CYBB,DEFA1,DEFA3,DEFA4,DEFA5,DEFA6,NLRP6,NLRP7,GPRC6A,NLRP1,CARD8,TAB2,PLCB1,GABARAPL1,PANX1,TAB3,TXN2,PYDC1,GBP1,GBP2,GBP3,PYCARD,TBK1,CXCL1,CXCL2,CXCL3,BIRC2,BIRC3,XIAP,HSP90AA1,HSP90AB1,STING1,IFI16,IFNA1,IFNA2,IFNA4,IFNA5,IFNA6,IF…	NAMPT,NLRP3,MAPK14,NLRP6,NLRP1,GABARAPL1,CXCL1,IKBKB,MEFV,PRKCD,RNASEL,NOD2,TRPM2,TYK2,MCU,NLRP12,MFN2	17	181	0.0493345
