# Supplementary material for: Gene Expression Alterations in Peripheral Blood Following Sport-Related Concussion in a Prospective Cohort of Collegiate Athletes: A Concussion Assessment, Research and Education (CARE) Consortium Study
Source: Sports Med. 2023 Nov 8;54(4):1021–32. doi: 10.1007/s40279-023-01951-9 (PMC11632067; doi:10.1007/s40279-023-01951-9)
Supplement: Supplementary file 3 — Supplementary file3 (XLSX 1703 KB) [file 40279_2023_1951_MOESM3_ESM.xlsx]

## Sheet: Article Info
Article Title:	Gene Expression Alterations in Peripheral Blood Following Sport-Related Concussion in a Prospective Cohort of Collegiate Athletes: A Concussion Assessment, Research and Education (CARE) Consortium Study
Journal:	Sports Medicine
Author Names:	Edward Simpson, Jill L. Reiter, Jie Ren, Zhiqi Zhang, Kelly N. Nudelman, Larry D. Riggen, Jr., Michael D. Menser, Jaroslaw Harezlak, Tatiana M. Foroud, Andrew J. Saykin, Alison Brooks, Kenneth L. Cameron, Stefan M. Duma, Gerald McGinty, Steven Rowson, Steven J. Svoboda, Steven P. Broglio, Michael A. McCrea, Paul F. Pasquina, Thomas W. McAllister, Yunlong Liu, CARE Consortium Investigators
Corresponding Author:	Yunlong Liu, PhD, Department of Medical and Molecular Genetics, Indiana University School of Medicine, 410 W 10 St, Suite 5000, Indianapolis, IN 46202
	E-mail: yunliu@iu.edu

## Sheet: README
GSEA results for differential expression analysis at individual timepoints. "h" tabs refer to HALLMARK gene set results and "c2" tabs contain the WIKIPATHWAYS and BIOCARTA results.

## Sheet: h.PostInj.pos
NAME	GS<br> follow link to MSigDB	GS DETAILS	SIZE	ES	NES	NOM p-val	FDR q-val	FWER p-val	RANK AT MAX	LEADING EDGE
HALLMARK_IL6_JAK_STAT3_SIGNALING	HALLMARK_IL6_JAK_STAT3_SIGNALING	Details ...	67	0.613732	2.06843	0	0	0	2181	tags=45%, list=16%, signal=53%
HALLMARK_TNFA_SIGNALING_VIA_NFKB	HALLMARK_TNFA_SIGNALING_VIA_NFKB	Details ...	175	0.517743	1.95756	0	0.000486111	0.001	2797	tags=45%, list=21%, signal=56%
HALLMARK_INFLAMMATORY_RESPONSE	HALLMARK_INFLAMMATORY_RESPONSE	Details ...	157	0.456807	1.71514	0	0.0101485	0.029	2266	tags=37%, list=17%, signal=44%
HALLMARK_HYPOXIA	HALLMARK_HYPOXIA	Details ...	150	0.442639	1.67816	0	0.00967157	0.037	2716	tags=32%, list=20%, signal=40%
HALLMARK_APICAL_JUNCTION	HALLMARK_APICAL_JUNCTION	Details ...	138	0.427425	1.58723	0.00139665	0.0204423	0.099	2443	tags=30%, list=18%, signal=37%
HALLMARK_XENOBIOTIC_METABOLISM	HALLMARK_XENOBIOTIC_METABOLISM	Details ...	141	0.420675	1.55741	0.00134048	0.0241126	0.136	2251	tags=28%, list=17%, signal=33%
HALLMARK_PI3K_AKT_MTOR_SIGNALING	HALLMARK_PI3K_AKT_MTOR_SIGNALING	Details ...	88	0.423842	1.48864	0.0125523	0.0468814	0.274	1536	tags=22%, list=11%, signal=24%
HALLMARK_COAGULATION	HALLMARK_COAGULATION	Details ...	79	0.425383	1.47427	0.00768049	0.0476742	0.309	2323	tags=30%, list=17%, signal=36%
HALLMARK_REACTIVE_OXYGEN_SPECIES_PATHWAY	HALLMARK_REACTIVE_OXYGEN_SPECIES_PATHWAY	Details ...	44	0.444036	1.38034	0.072	0.11506	0.648	2527	tags=30%, list=19%, signal=36%
HALLMARK_TGF_BETA_SIGNALING	HALLMARK_TGF_BETA_SIGNALING	Details ...	48	0.416914	1.30861	0.081761	0.20174	0.86	2773	tags=33%, list=21%, signal=42%
HALLMARK_UV_RESPONSE_UP	HALLMARK_UV_RESPONSE_UP	Details ...	128	0.351013	1.28789	0.0606488	0.219656	0.902	2663	tags=30%, list=20%, signal=38%
HALLMARK_COMPLEMENT	HALLMARK_COMPLEMENT	Details ...	159	0.335242	1.26905	0.0621622	0.234905	0.93	2376	tags=29%, list=18%, signal=35%
HALLMARK_P53_PATHWAY	HALLMARK_P53_PATHWAY	Details ...	174	0.331917	1.2624	0.0590717	0.226967	0.936	2439	tags=26%, list=18%, signal=32%
HALLMARK_KRAS_SIGNALING_UP	HALLMARK_KRAS_SIGNALING_UP	Details ...	141	0.328005	1.23108	0.0933522	0.272187	0.975	3336	tags=33%, list=25%, signal=44%
HALLMARK_MITOTIC_SPINDLE	HALLMARK_MITOTIC_SPINDLE	Details ...	185	0.315607	1.21431	0.0905459	0.28964	0.981	3764	tags=36%, list=28%, signal=49%
HALLMARK_ANGIOGENESIS	HALLMARK_ANGIOGENESIS	Details ...	24	0.438324	1.20245	0.225919	0.296815	0.987	3144	tags=33%, list=23%, signal=43%
HALLMARK_MYOGENESIS	HALLMARK_MYOGENESIS	Details ...	121	0.326759	1.18824	0.139045	0.311271	0.993	2346	tags=22%, list=17%, signal=27%
HALLMARK_EPITHELIAL_MESENCHYMAL_TRANSITION	HALLMARK_EPITHELIAL_MESENCHYMAL_TRANSITION	Details ...	114	0.326609	1.17561	0.153509	0.320722	0.997	3144	tags=30%, list=23%, signal=39%
HALLMARK_ADIPOGENESIS	HALLMARK_ADIPOGENESIS	Details ...	175	0.289411	1.10409	0.254794	0.484772	1	2288	tags=23%, list=17%, signal=27%
HALLMARK_WNT_BETA_CATENIN_SIGNALING	HALLMARK_WNT_BETA_CATENIN_SIGNALING	Details ...	35	0.365663	1.09267	0.309562	0.493013	1	2854	tags=31%, list=21%, signal=40%
HALLMARK_KRAS_SIGNALING_DN	HALLMARK_KRAS_SIGNALING_DN		82	0.313653	1.07701	0.315108	0.511079	1	1068	tags=12%, list=8%, signal=13%
HALLMARK_ANDROGEN_RESPONSE	HALLMARK_ANDROGEN_RESPONSE		84	0.309021	1.07497	0.315089	0.493058	1	1580	tags=21%, list=12%, signal=24%
HALLMARK_NOTCH_SIGNALING	HALLMARK_NOTCH_SIGNALING		27	0.375774	1.0562	0.369565	0.526535	1	4051	tags=48%, list=30%, signal=69%
HALLMARK_IL2_STAT5_SIGNALING	HALLMARK_IL2_STAT5_SIGNALING		176	0.265022	1.00687	0.437584	0.644289	1	2058	tags=23%, list=15%, signal=27%
HALLMARK_APOPTOSIS	HALLMARK_APOPTOSIS		141	0.267367	0.987925	0.496542	0.676096	1	2780	tags=32%, list=21%, signal=40%
HALLMARK_GLYCOLYSIS	HALLMARK_GLYCOLYSIS		156	0.256673	0.972102	0.538867	0.696213	1	2214	tags=19%, list=16%, signal=23%
HALLMARK_INTERFERON_ALPHA_RESPONSE	HALLMARK_INTERFERON_ALPHA_RESPONSE		94	0.266042	0.937623	0.596154	0.771223	1	2376	tags=17%, list=18%, signal=21%
HALLMARK_FATTY_ACID_METABOLISM	HALLMARK_FATTY_ACID_METABOLISM		126	0.255886	0.937441	0.594286	0.744328	1	2461	tags=20%, list=18%, signal=24%
HALLMARK_HEME_METABOLISM	HALLMARK_HEME_METABOLISM		175	0.246315	0.93389	0.619112	0.730024	1	3736	tags=30%, list=28%, signal=41%
HALLMARK_ESTROGEN_RESPONSE_EARLY	HALLMARK_ESTROGEN_RESPONSE_EARLY		142	0.244352	0.905449	0.666667	0.779959	1	2117	tags=20%, list=16%, signal=23%
HALLMARK_BILE_ACID_METABOLISM	HALLMARK_BILE_ACID_METABOLISM		80	0.246843	0.854716	0.745242	0.883634	1	2374	tags=21%, list=18%, signal=26%
HALLMARK_PEROXISOME	HALLMARK_PEROXISOME		84	0.24661	0.853073	0.764977	0.859722	1	2579	tags=26%, list=19%, signal=32%
HALLMARK_SPERMATOGENESIS	HALLMARK_SPERMATOGENESIS		68	0.253345	0.849193	0.764881	0.841922	1	1476	tags=13%, list=11%, signal=15%
HALLMARK_INTERFERON_GAMMA_RESPONSE	HALLMARK_INTERFERON_GAMMA_RESPONSE		189	0.214361	0.819685	0.881664	0.875505	1	2585	tags=21%, list=19%, signal=25%
HALLMARK_PROTEIN_SECRETION	HALLMARK_PROTEIN_SECRETION		82	0.224806	0.791475	0.868035	0.896989	1	1400	tags=13%, list=10%, signal=15%

## Sheet: h.PostInj.neg
NAME	GS<br> follow link to MSigDB	GS DETAILS	SIZE	ES	NES	NOM p-val	FDR q-val	FWER p-val	RANK AT MAX	LEADING EDGE
HALLMARK_MYC_TARGETS_V1	HALLMARK_MYC_TARGETS_V1	Details ...	187	-0.605426	-2.56558	0	0	0	3052	tags=57%, list=23%, signal=73%
HALLMARK_MYC_TARGETS_V2	HALLMARK_MYC_TARGETS_V2	Details ...	57	-0.588749	-2.09126	0	0	0	3562	tags=63%, list=26%, signal=85%
HALLMARK_E2F_TARGETS	HALLMARK_E2F_TARGETS	Details ...	189	-0.453098	-1.94737	0	0.000424242	0.001	3598	tags=49%, list=27%, signal=66%
HALLMARK_UNFOLDED_PROTEIN_RESPONSE	HALLMARK_UNFOLDED_PROTEIN_RESPONSE	Details ...	104	-0.458529	-1.82572	0	0.000837413	0.003	3098	tags=49%, list=23%, signal=63%
HALLMARK_OXIDATIVE_PHOSPHORYLATION	HALLMARK_OXIDATIVE_PHOSPHORYLATION	Details ...	185	-0.415655	-1.7652	0	0.00246293	0.012	2642	tags=37%, list=20%, signal=46%
HALLMARK_MTORC1_SIGNALING	HALLMARK_MTORC1_SIGNALING	Details ...	190	-0.357799	-1.52889	0	0.0189745	0.112	2634	tags=32%, list=20%, signal=39%
HALLMARK_ALLOGRAFT_REJECTION	HALLMARK_ALLOGRAFT_REJECTION	Details ...	161	-0.362324	-1.50192	0	0.0200006	0.137	1193	tags=22%, list=9%, signal=24%
HALLMARK_G2M_CHECKPOINT	HALLMARK_G2M_CHECKPOINT	Details ...	186	-0.334389	-1.40412	0	0.0408281	0.3	2882	tags=33%, list=21%, signal=42%
HALLMARK_APICAL_SURFACE	HALLMARK_APICAL_SURFACE	Details ...	29	-0.394343	-1.23109	0.159151	0.134147	0.745	213	tags=14%, list=2%, signal=14%
HALLMARK_HEDGEHOG_SIGNALING	HALLMARK_HEDGEHOG_SIGNALING	Details ...	24	-0.35425	-1.06672	0.337563	0.409421	0.994	145	tags=8%, list=1%, signal=8%
HALLMARK_UV_RESPONSE_DN	HALLMARK_UV_RESPONSE_DN	Details ...	108	-0.253936	-1.01513	0.407895	0.516767	0.999	1845	tags=18%, list=14%, signal=20%
HALLMARK_CHOLESTEROL_HOMEOSTASIS	HALLMARK_CHOLESTEROL_HOMEOSTASIS	Details ...	66	-0.266068	-0.966987	0.532353	0.625428	1	1479	tags=20%, list=11%, signal=22%
HALLMARK_DNA_REPAIR	HALLMARK_DNA_REPAIR	Details ...	138	-0.235481	-0.963226	0.553746	0.587415	1	3403	tags=33%, list=25%, signal=44%
HALLMARK_ESTROGEN_RESPONSE_LATE	HALLMARK_ESTROGEN_RESPONSE_LATE	Details ...	139	-0.233477	-0.951643	0.60274	0.579453	1	2240	tags=21%, list=17%, signal=25%

## Sheet: h.24-48h.pos
NAME	GS<br> follow link to MSigDB	GS DETAILS	SIZE	ES	NES	NOM p-val	FDR q-val	FWER p-val	RANK AT MAX	LEADING EDGE
HALLMARK_BILE_ACID_METABOLISM	HALLMARK_BILE_ACID_METABOLISM	Details ...	80	0.396957	1.414	0.0283465	0.169028	0.519	2769	tags=34%, list=20%, signal=42%
HALLMARK_WNT_BETA_CATENIN_SIGNALING	HALLMARK_WNT_BETA_CATENIN_SIGNALING	Details ...	35	0.435551	1.32432	0.105719	0.201548	0.832	650	tags=20%, list=5%, signal=21%
HALLMARK_APICAL_SURFACE	HALLMARK_APICAL_SURFACE	Details ...	29	0.393285	1.16239	0.237785	0.484044	0.999	1256	tags=17%, list=9%, signal=19%
HALLMARK_ESTROGEN_RESPONSE_EARLY	HALLMARK_ESTROGEN_RESPONSE_EARLY	Details ...	142	0.269127	1.04522	0.352518	0.730833	1	1698	tags=14%, list=13%, signal=16%
HALLMARK_KRAS_SIGNALING_DN	HALLMARK_KRAS_SIGNALING_DN	Details ...	82	0.288425	1.03339	0.398473	0.619791	1	3730	tags=28%, list=27%, signal=38%
HALLMARK_UV_RESPONSE_DN	HALLMARK_UV_RESPONSE_DN	Details ...	109	0.26973	1.00217	0.454277	0.601452	1	3715	tags=39%, list=27%, signal=53%
HALLMARK_HEDGEHOG_SIGNALING	HALLMARK_HEDGEHOG_SIGNALING	Details ...	24	0.305375	0.873502	0.656463	0.848232	1	3507	tags=29%, list=26%, signal=39%
HALLMARK_SPERMATOGENESIS	HALLMARK_SPERMATOGENESIS	Details ...	70	0.220216	0.767667	0.885146	0.923755	1	3717	tags=31%, list=27%, signal=43%

## Sheet: h.24-48h.neg
NAME	GS<br> follow link to MSigDB	GS DETAILS	SIZE	ES	NES	NOM p-val	FDR q-val	FWER p-val	RANK AT MAX	LEADING EDGE
HALLMARK_OXIDATIVE_PHOSPHORYLATION	HALLMARK_OXIDATIVE_PHOSPHORYLATION	Details ...	185	-0.589867	-2.59564	0	0	0	2983	tags=54%, list=22%, signal=68%
HALLMARK_HEME_METABOLISM	HALLMARK_HEME_METABOLISM	Details ...	175	-0.526857	-2.27597	0	0	0	2427	tags=43%, list=18%, signal=52%
HALLMARK_MYC_TARGETS_V1	HALLMARK_MYC_TARGETS_V1	Details ...	187	-0.486475	-2.12622	0	0	0	3486	tags=50%, list=26%, signal=67%
HALLMARK_MTORC1_SIGNALING	HALLMARK_MTORC1_SIGNALING	Details ...	190	-0.467309	-2.04853	0	0	0	2707	tags=36%, list=20%, signal=44%
HALLMARK_CHOLESTEROL_HOMEOSTASIS	HALLMARK_CHOLESTEROL_HOMEOSTASIS	Details ...	66	-0.528181	-1.98308	0	0	0	2651	tags=42%, list=20%, signal=52%
HALLMARK_ADIPOGENESIS	HALLMARK_ADIPOGENESIS	Details ...	175	-0.437538	-1.90161	0	0.00261304	0.005	3158	tags=44%, list=23%, signal=57%
HALLMARK_REACTIVE_OXYGEN_SPECIES_PATHWAY	HALLMARK_REACTIVE_OXYGEN_SPECIES_PATHWAY	Details ...	44	-0.536038	-1.84754	0.00266667	0.00223974	0.005	3315	tags=57%, list=24%, signal=75%
HALLMARK_COMPLEMENT	HALLMARK_COMPLEMENT	Details ...	159	-0.421267	-1.8146	0	0.0025175	0.007	2400	tags=33%, list=18%, signal=39%
HALLMARK_APOPTOSIS	HALLMARK_APOPTOSIS	Details ...	141	-0.416337	-1.768	0	0.00363879	0.011	2730	tags=35%, list=20%, signal=44%
HALLMARK_INTERFERON_ALPHA_RESPONSE	HALLMARK_INTERFERON_ALPHA_RESPONSE	Details ...	94	-0.43522	-1.74958	0	0.00452216	0.016	2788	tags=37%, list=21%, signal=47%
HALLMARK_UNFOLDED_PROTEIN_RESPONSE	HALLMARK_UNFOLDED_PROTEIN_RESPONSE	Details ...	104	-0.431741	-1.74045	0.00287356	0.00437729	0.017	2395	tags=31%, list=18%, signal=37%
HALLMARK_FATTY_ACID_METABOLISM	HALLMARK_FATTY_ACID_METABOLISM	Details ...	126	-0.411602	-1.71494	0	0.00487003	0.021	2796	tags=37%, list=21%, signal=47%
HALLMARK_INTERFERON_GAMMA_RESPONSE	HALLMARK_INTERFERON_GAMMA_RESPONSE	Details ...	189	-0.388416	-1.70111	0	0.00541128	0.026	2707	tags=35%, list=20%, signal=43%
HALLMARK_IL6_JAK_STAT3_SIGNALING	HALLMARK_IL6_JAK_STAT3_SIGNALING	Details ...	67	-0.447872	-1.70093	0.00849858	0.00502476	0.026	2238	tags=25%, list=16%, signal=30%
HALLMARK_UV_RESPONSE_UP	HALLMARK_UV_RESPONSE_UP	Details ...	128	-0.386394	-1.6126	0	0.0104857	0.059	2715	tags=38%, list=20%, signal=47%
HALLMARK_GLYCOLYSIS	HALLMARK_GLYCOLYSIS	Details ...	158	-0.375961	-1.60556	0	0.0108091	0.064	2774	tags=32%, list=20%, signal=40%
HALLMARK_ANDROGEN_RESPONSE	HALLMARK_ANDROGEN_RESPONSE	Details ...	84	-0.409807	-1.58546	0	0.0120844	0.076	2905	tags=35%, list=21%, signal=44%
HALLMARK_HYPOXIA	HALLMARK_HYPOXIA	Details ...	152	-0.359557	-1.54332	0	0.0166653	0.111	2738	tags=32%, list=20%, signal=40%
HALLMARK_G2M_CHECKPOINT	HALLMARK_G2M_CHECKPOINT	Details ...	188	-0.351739	-1.53115	0.00371747	0.0174781	0.122	2673	tags=30%, list=20%, signal=37%
HALLMARK_ESTROGEN_RESPONSE_LATE	HALLMARK_ESTROGEN_RESPONSE_LATE	Details ...	139	-0.356785	-1.50498	0	0.0204491	0.149	2983	tags=34%, list=22%, signal=43%
HALLMARK_COAGULATION	HALLMARK_COAGULATION		79	-0.390112	-1.50316	0.0164384	0.0195683	0.15	2244	tags=30%, list=17%, signal=36%
HALLMARK_PROTEIN_SECRETION	HALLMARK_PROTEIN_SECRETION		82	-0.364586	-1.42363	0.0150602	0.0371104	0.27	2742	tags=30%, list=20%, signal=38%
HALLMARK_DNA_REPAIR	HALLMARK_DNA_REPAIR		138	-0.338028	-1.41486	0.0167785	0.0373507	0.284	2417	tags=30%, list=18%, signal=37%
HALLMARK_ALLOGRAFT_REJECTION	HALLMARK_ALLOGRAFT_REJECTION		161	-0.320404	-1.37255	0.00743494	0.0497935	0.379	2243	tags=26%, list=17%, signal=31%
HALLMARK_PI3K_AKT_MTOR_SIGNALING	HALLMARK_PI3K_AKT_MTOR_SIGNALING		88	-0.351877	-1.3692	0.0352113	0.0489578	0.387	2742	tags=35%, list=20%, signal=44%
HALLMARK_XENOBIOTIC_METABOLISM	HALLMARK_XENOBIOTIC_METABOLISM		141	-0.3185	-1.35361	0.0250784	0.0537459	0.434	3485	tags=39%, list=26%, signal=52%
HALLMARK_IL2_STAT5_SIGNALING	HALLMARK_IL2_STAT5_SIGNALING		175	-0.303948	-1.32564	0.0096463	0.0685625	0.524	1973	tags=23%, list=15%, signal=26%
HALLMARK_EPITHELIAL_MESENCHYMAL_TRANSITION	HALLMARK_EPITHELIAL_MESENCHYMAL_TRANSITION		115	-0.309323	-1.25814	0.0689655	0.111515	0.708	2797	tags=27%, list=21%, signal=34%
HALLMARK_INFLAMMATORY_RESPONSE	HALLMARK_INFLAMMATORY_RESPONSE		156	-0.289704	-1.24012	0.0696864	0.122015	0.76	3126	tags=30%, list=23%, signal=39%
HALLMARK_KRAS_SIGNALING_UP	HALLMARK_KRAS_SIGNALING_UP		140	-0.292951	-1.22781	0.0782918	0.12989	0.791	2350	tags=27%, list=17%, signal=32%
HALLMARK_APICAL_JUNCTION	HALLMARK_APICAL_JUNCTION		139	-0.291005	-1.22026	0.0952381	0.132791	0.805	2720	tags=32%, list=20%, signal=40%
HALLMARK_P53_PATHWAY	HALLMARK_P53_PATHWAY		173	-0.27787	-1.19696	0.0664336	0.153355	0.861	2595	tags=25%, list=19%, signal=31%
HALLMARK_MYOGENESIS	HALLMARK_MYOGENESIS		121	-0.286892	-1.18623	0.102719	0.160832	0.885	1875	tags=21%, list=14%, signal=25%
HALLMARK_PEROXISOME	HALLMARK_PEROXISOME		84	-0.285575	-1.11661	0.24269	0.260846	0.974	3006	tags=33%, list=22%, signal=43%
HALLMARK_MITOTIC_SPINDLE	HALLMARK_MITOTIC_SPINDLE		185	-0.249976	-1.08729	0.230769	0.306072	0.99	2008	tags=21%, list=15%, signal=24%
HALLMARK_NOTCH_SIGNALING	HALLMARK_NOTCH_SIGNALING		27	-0.340163	-1.06027	0.323232	0.355331	0.998	1883	tags=26%, list=14%, signal=30%
HALLMARK_ANGIOGENESIS	HALLMARK_ANGIOGENESIS		24	-0.338548	-1.04717	0.386861	0.374376	0.999	2911	tags=33%, list=21%, signal=42%
HALLMARK_E2F_TARGETS	HALLMARK_E2F_TARGETS		190	-0.22423	-0.996608	0.486056	0.492236	1	2693	tags=24%, list=20%, signal=30%
HALLMARK_TNFA_SIGNALING_VIA_NFKB	HALLMARK_TNFA_SIGNALING_VIA_NFKB		175	-0.223975	-0.981037	0.513605	0.521726	1	3996	tags=33%, list=29%, signal=46%
HALLMARK_TGF_BETA_SIGNALING	HALLMARK_TGF_BETA_SIGNALING		48	-0.222109	-0.773837	0.880597	0.95959	1	2419	tags=25%, list=18%, signal=30%
HALLMARK_MYC_TARGETS_V2	HALLMARK_MYC_TARGETS_V2		57	-0.186799	-0.68741	0.98324	0.98302	1	2551	tags=19%, list=19%, signal=24%

## Sheet: h.Asymp.pos
NAME	GS<br> follow link to MSigDB	GS DETAILS	SIZE	ES	NES	NOM p-val	FDR q-val	FWER p-val	RANK AT MAX	LEADING EDGE
HALLMARK_SPERMATOGENESIS	HALLMARK_SPERMATOGENESIS	Details ...	70	0.34146	1.22657	0.120504	0.53667	0.959	3527	tags=36%, list=26%, signal=48%
HALLMARK_E2F_TARGETS	HALLMARK_E2F_TARGETS	Details ...	191	0.260735	1.08104	0.235016	0.726252	1	3340	tags=23%, list=25%, signal=30%
HALLMARK_MYC_TARGETS_V2	HALLMARK_MYC_TARGETS_V2	Details ...	57	0.295527	0.999859	0.441026	0.752974	1	4071	tags=39%, list=30%, signal=55%
HALLMARK_BILE_ACID_METABOLISM	HALLMARK_BILE_ACID_METABOLISM	Details ...	81	0.206737	0.758296	0.936479	1	1	3078	tags=26%, list=23%, signal=33%
HALLMARK_KRAS_SIGNALING_DN	HALLMARK_KRAS_SIGNALING_DN	Details ...	82	0.205155	0.753925	0.932203	0.946882	1	2879	tags=23%, list=21%, signal=29%

## Sheet: h.Asymp.neg
NAME	GS<br> follow link to MSigDB	GS DETAILS	SIZE	ES	NES	NOM p-val	FDR q-val	FWER p-val	RANK AT MAX	LEADING EDGE
HALLMARK_HEME_METABOLISM	HALLMARK_HEME_METABOLISM	Details ...	175	-0.665997	-2.8328	0	0	0	2696	tags=58%, list=20%, signal=72%
HALLMARK_INTERFERON_ALPHA_RESPONSE	HALLMARK_INTERFERON_ALPHA_RESPONSE	Details ...	94	-0.587388	-2.31093	0	0	0	3591	tags=56%, list=26%, signal=76%
HALLMARK_COMPLEMENT	HALLMARK_COMPLEMENT	Details ...	159	-0.552558	-2.30633	0	0	0	2129	tags=38%, list=16%, signal=45%
HALLMARK_OXIDATIVE_PHOSPHORYLATION	HALLMARK_OXIDATIVE_PHOSPHORYLATION	Details ...	185	-0.506915	-2.16929	0	0	0	4032	tags=53%, list=30%, signal=74%
HALLMARK_INTERFERON_GAMMA_RESPONSE	HALLMARK_INTERFERON_GAMMA_RESPONSE	Details ...	189	-0.491827	-2.12637	0	0	0	2663	tags=42%, list=20%, signal=51%
HALLMARK_MTORC1_SIGNALING	HALLMARK_MTORC1_SIGNALING	Details ...	190	-0.490856	-2.11024	0	0	0	3011	tags=38%, list=22%, signal=48%
HALLMARK_REACTIVE_OXYGEN_SPECIES_PATHWAY	HALLMARK_REACTIVE_OXYGEN_SPECIES_PATHWAY	Details ...	44	-0.614602	-2.10765	0	0	0	3681	tags=66%, list=27%, signal=90%
HALLMARK_APOPTOSIS	HALLMARK_APOPTOSIS	Details ...	141	-0.507582	-2.09165	0	0	0	3246	tags=46%, list=24%, signal=60%
HALLMARK_IL6_JAK_STAT3_SIGNALING	HALLMARK_IL6_JAK_STAT3_SIGNALING	Details ...	67	-0.544001	-2.04646	0	0	0	3969	tags=57%, list=29%, signal=80%
HALLMARK_INFLAMMATORY_RESPONSE	HALLMARK_INFLAMMATORY_RESPONSE	Details ...	156	-0.466861	-1.96344	0	0.0002	0.001	3328	tags=46%, list=24%, signal=60%
HALLMARK_HYPOXIA	HALLMARK_HYPOXIA	Details ...	153	-0.467115	-1.95598	0	0.000181818	0.001	2807	tags=41%, list=21%, signal=50%
HALLMARK_PI3K_AKT_MTOR_SIGNALING	HALLMARK_PI3K_AKT_MTOR_SIGNALING	Details ...	88	-0.499499	-1.94082	0	0.000166667	0.001	3211	tags=48%, list=24%, signal=62%
HALLMARK_CHOLESTEROL_HOMEOSTASIS	HALLMARK_CHOLESTEROL_HOMEOSTASIS	Details ...	66	-0.520709	-1.91206	0	0.000153846	0.001	2098	tags=27%, list=15%, signal=32%
HALLMARK_KRAS_SIGNALING_UP	HALLMARK_KRAS_SIGNALING_UP	Details ...	140	-0.457362	-1.89402	0	0.000473684	0.003	1394	tags=25%, list=10%, signal=28%
HALLMARK_ANDROGEN_RESPONSE	HALLMARK_ANDROGEN_RESPONSE	Details ...	84	-0.481384	-1.85074	0	0.000718713	0.005	3134	tags=46%, list=23%, signal=60%
HALLMARK_PROTEIN_SECRETION	HALLMARK_PROTEIN_SECRETION	Details ...	82	-0.487594	-1.84842	0	0.000673794	0.005	4134	tags=59%, list=30%, signal=84%
HALLMARK_COAGULATION	HALLMARK_COAGULATION	Details ...	79	-0.481021	-1.83549	0	0.000634159	0.005	2892	tags=43%, list=21%, signal=54%
HALLMARK_TNFA_SIGNALING_VIA_NFKB	HALLMARK_TNFA_SIGNALING_VIA_NFKB	Details ...	175	-0.422286	-1.81293	0	0.00072115	0.006	3941	tags=47%, list=29%, signal=66%
HALLMARK_ADIPOGENESIS	HALLMARK_ADIPOGENESIS	Details ...	175	-0.416024	-1.7939	0	0.000775826	0.007	3475	tags=43%, list=26%, signal=57%
HALLMARK_ALLOGRAFT_REJECTION	HALLMARK_ALLOGRAFT_REJECTION	Details ...	161	-0.406831	-1.72533	0.00255754	0.00197788	0.017	2817	tags=37%, list=21%, signal=46%
HALLMARK_UV_RESPONSE_UP	HALLMARK_UV_RESPONSE_UP		127	-0.415844	-1.71593	0	0.00200695	0.018	2700	tags=39%, list=20%, signal=48%
HALLMARK_XENOBIOTIC_METABOLISM	HALLMARK_XENOBIOTIC_METABOLISM		141	-0.409044	-1.69441	0	0.002286	0.022	3127	tags=38%, list=23%, signal=49%
HALLMARK_FATTY_ACID_METABOLISM	HALLMARK_FATTY_ACID_METABOLISM		126	-0.410179	-1.69237	0	0.00218661	0.022	2583	tags=35%, list=19%, signal=43%
HALLMARK_ANGIOGENESIS	HALLMARK_ANGIOGENESIS		24	-0.558706	-1.66675	0.00688073	0.00290678	0.03	1411	tags=29%, list=10%, signal=32%
HALLMARK_EPITHELIAL_MESENCHYMAL_TRANSITION	HALLMARK_EPITHELIAL_MESENCHYMAL_TRANSITION		114	-0.402829	-1.62647	0.00265957	0.00392119	0.042	3344	tags=41%, list=25%, signal=54%
HALLMARK_TGF_BETA_SIGNALING	HALLMARK_TGF_BETA_SIGNALING		48	-0.469671	-1.61926	0.00941176	0.004354	0.049	2737	tags=40%, list=20%, signal=49%
HALLMARK_GLYCOLYSIS	HALLMARK_GLYCOLYSIS		158	-0.385127	-1.61841	0	0.00427851	0.05	3596	tags=38%, list=26%, signal=51%
HALLMARK_APICAL_JUNCTION	HALLMARK_APICAL_JUNCTION		139	-0.390714	-1.59767	0.00258398	0.0051333	0.062	2575	tags=35%, list=19%, signal=42%
HALLMARK_MYC_TARGETS_V1	HALLMARK_MYC_TARGETS_V1		187	-0.370261	-1.58609	0.00277778	0.00560398	0.07	3946	tags=43%, list=29%, signal=60%
HALLMARK_IL2_STAT5_SIGNALING	HALLMARK_IL2_STAT5_SIGNALING		175	-0.346305	-1.48317	0	0.0144382	0.173	2828	tags=31%, list=21%, signal=38%
HALLMARK_UNFOLDED_PROTEIN_RESPONSE	HALLMARK_UNFOLDED_PROTEIN_RESPONSE		104	-0.362148	-1.42972	0.0144578	0.023289	0.272	4366	tags=47%, list=32%, signal=69%
HALLMARK_ESTROGEN_RESPONSE_LATE	HALLMARK_ESTROGEN_RESPONSE_LATE		139	-0.349128	-1.42875	0.0101523	0.0228256	0.273	2078	tags=23%, list=15%, signal=27%
HALLMARK_MITOTIC_SPINDLE	HALLMARK_MITOTIC_SPINDLE		186	-0.332001	-1.42586	0.00251256	0.0227366	0.281	2733	tags=26%, list=20%, signal=33%
HALLMARK_P53_PATHWAY	HALLMARK_P53_PATHWAY		173	-0.321145	-1.35768	0.0078125	0.0407443	0.465	1711	tags=23%, list=13%, signal=25%
HALLMARK_MYOGENESIS	HALLMARK_MYOGENESIS		121	-0.31747	-1.29612	0.0509709	0.0692585	0.665	2268	tags=23%, list=17%, signal=28%
HALLMARK_HEDGEHOG_SIGNALING	HALLMARK_HEDGEHOG_SIGNALING		24	-0.42936	-1.27245	0.146868	0.0824936	0.748	422	tags=17%, list=3%, signal=17%
HALLMARK_NOTCH_SIGNALING	HALLMARK_NOTCH_SIGNALING		27	-0.38532	-1.18445	0.20595	0.158824	0.947	2515	tags=41%, list=18%, signal=50%
HALLMARK_ESTROGEN_RESPONSE_EARLY	HALLMARK_ESTROGEN_RESPONSE_EARLY		143	-0.279095	-1.16515	0.137203	0.176918	0.967	2078	tags=20%, list=15%, signal=23%
HALLMARK_UV_RESPONSE_DN	HALLMARK_UV_RESPONSE_DN		109	-0.289151	-1.16153	0.159091	0.176854	0.968	2546	tags=27%, list=19%, signal=32%
HALLMARK_G2M_CHECKPOINT	HALLMARK_G2M_CHECKPOINT		188	-0.26915	-1.15628	0.0997442	0.179314	0.975	2144	tags=18%, list=16%, signal=21%
HALLMARK_APICAL_SURFACE	HALLMARK_APICAL_SURFACE		29	-0.364217	-1.13167	0.268889	0.210863	0.984	3135	tags=41%, list=23%, signal=54%
HALLMARK_PEROXISOME	HALLMARK_PEROXISOME		84	-0.295052	-1.11899	0.223039	0.223366	0.987	3475	tags=37%, list=26%, signal=49%
HALLMARK_DNA_REPAIR	HALLMARK_DNA_REPAIR		138	-0.268405	-1.1087	0.21374	0.235182	0.993	3439	tags=37%, list=25%, signal=49%
HALLMARK_WNT_BETA_CATENIN_SIGNALING	HALLMARK_WNT_BETA_CATENIN_SIGNALING		35	-0.273606	-0.874372	0.674888	0.778748	1	2268	tags=29%, list=17%, signal=34%

## Sheet: h.7PUR.pos
NAME	GS<br> follow link to MSigDB	GS DETAILS	SIZE	ES	NES	NOM p-val	FDR q-val	FWER p-val	RANK AT MAX	LEADING EDGE
HALLMARK_MYC_TARGETS_V1	HALLMARK_MYC_TARGETS_V1	Details ...	187	0.349703	1.53065	0	0.0314396	0.14	2865	tags=25%, list=21%, signal=31%
HALLMARK_E2F_TARGETS	HALLMARK_E2F_TARGETS	Details ...	190	0.296986	1.29992	0.027833	0.138729	0.743	3436	tags=27%, list=25%, signal=36%
HALLMARK_SPERMATOGENESIS	HALLMARK_SPERMATOGENESIS	Details ...	70	0.343183	1.27653	0.0902111	0.111729	0.804	2430	tags=23%, list=18%, signal=28%
HALLMARK_MYC_TARGETS_V2	HALLMARK_MYC_TARGETS_V2	Details ...	57	0.313283	1.12344	0.255624	0.269511	0.997	3270	tags=33%, list=24%, signal=44%
HALLMARK_KRAS_SIGNALING_DN	HALLMARK_KRAS_SIGNALING_DN	Details ...	81	0.238622	0.921297	0.620482	0.647301	1	3190	tags=25%, list=23%, signal=32%

## Sheet: h.7PUR.neg
NAME	GS<br> follow link to MSigDB	GS DETAILS	SIZE	ES	NES	NOM p-val	FDR q-val	FWER p-val	RANK AT MAX	LEADING EDGE
HALLMARK_HEME_METABOLISM	HALLMARK_HEME_METABOLISM	Details ...	175	-0.653794	-2.80199	0	0	0	2531	tags=57%, list=19%, signal=69%
HALLMARK_HYPOXIA	HALLMARK_HYPOXIA	Details ...	151	-0.551047	-2.30414	0	0	0	2595	tags=38%, list=19%, signal=47%
HALLMARK_IL6_JAK_STAT3_SIGNALING	HALLMARK_IL6_JAK_STAT3_SIGNALING	Details ...	67	-0.597409	-2.21825	0	0	0	2070	tags=45%, list=15%, signal=53%
HALLMARK_REACTIVE_OXYGEN_SPECIES_PATHWAY	HALLMARK_REACTIVE_OXYGEN_SPECIES_PATHWAY	Details ...	44	-0.62316	-2.1757	0	0	0	2435	tags=52%, list=18%, signal=63%
HALLMARK_INFLAMMATORY_RESPONSE	HALLMARK_INFLAMMATORY_RESPONSE	Details ...	156	-0.505355	-2.14307	0	0	0	2074	tags=37%, list=15%, signal=43%
HALLMARK_COMPLEMENT	HALLMARK_COMPLEMENT	Details ...	159	-0.493401	-2.109	0	0	0	2185	tags=35%, list=16%, signal=41%
HALLMARK_TNFA_SIGNALING_VIA_NFKB	HALLMARK_TNFA_SIGNALING_VIA_NFKB	Details ...	175	-0.481494	-2.0619	0	0	0	2711	tags=38%, list=20%, signal=47%
HALLMARK_APOPTOSIS	HALLMARK_APOPTOSIS	Details ...	141	-0.4914	-2.05927	0	0	0	2718	tags=41%, list=20%, signal=51%
HALLMARK_COAGULATION	HALLMARK_COAGULATION	Details ...	79	-0.519786	-1.97964	0	0	0	2186	tags=37%, list=16%, signal=43%
HALLMARK_INTERFERON_ALPHA_RESPONSE	HALLMARK_INTERFERON_ALPHA_RESPONSE	Details ...	94	-0.50185	-1.95919	0	0	0	3242	tags=41%, list=24%, signal=54%
HALLMARK_ANGIOGENESIS	HALLMARK_ANGIOGENESIS	Details ...	24	-0.640042	-1.94105	0	0	0	2588	tags=46%, list=19%, signal=57%
HALLMARK_APICAL_JUNCTION	HALLMARK_APICAL_JUNCTION	Details ...	139	-0.448109	-1.87433	0	0.000593248	0.004	3454	tags=49%, list=25%, signal=65%
HALLMARK_MYOGENESIS	HALLMARK_MYOGENESIS	Details ...	121	-0.453407	-1.85343	0	0.000547613	0.004	2726	tags=36%, list=20%, signal=44%
HALLMARK_PI3K_AKT_MTOR_SIGNALING	HALLMARK_PI3K_AKT_MTOR_SIGNALING	Details ...	88	-0.467653	-1.79714	0	0.000849677	0.007	3231	tags=51%, list=24%, signal=67%
HALLMARK_CHOLESTEROL_HOMEOSTASIS	HALLMARK_CHOLESTEROL_HOMEOSTASIS	Details ...	66	-0.48054	-1.78633	0.00200401	0.0010437	0.009	2974	tags=36%, list=22%, signal=46%
HALLMARK_KRAS_SIGNALING_UP	HALLMARK_KRAS_SIGNALING_UP	Details ...	140	-0.424909	-1.78451	0	0.000978467	0.009	1686	tags=26%, list=12%, signal=29%
HALLMARK_INTERFERON_GAMMA_RESPONSE	HALLMARK_INTERFERON_GAMMA_RESPONSE	Details ...	189	-0.405059	-1.76223	0	0.00120149	0.012	3076	tags=36%, list=23%, signal=46%
HALLMARK_UV_RESPONSE_UP	HALLMARK_UV_RESPONSE_UP	Details ...	127	-0.417077	-1.72495	0	0.00146411	0.015	2424	tags=33%, list=18%, signal=40%
HALLMARK_EPITHELIAL_MESENCHYMAL_TRANSITION	HALLMARK_EPITHELIAL_MESENCHYMAL_TRANSITION	Details ...	115	-0.420912	-1.70534	0	0.00202781	0.022	3826	tags=44%, list=28%, signal=61%
HALLMARK_P53_PATHWAY	HALLMARK_P53_PATHWAY	Details ...	173	-0.391045	-1.6966	0	0.00192642	0.022	2663	tags=32%, list=20%, signal=40%
HALLMARK_GLYCOLYSIS	HALLMARK_GLYCOLYSIS		158	-0.400139	-1.688	0	0.00200257	0.024	2416	tags=26%, list=18%, signal=31%
HALLMARK_XENOBIOTIC_METABOLISM	HALLMARK_XENOBIOTIC_METABOLISM		141	-0.404112	-1.67586	0	0.00198562	0.025	2647	tags=32%, list=19%, signal=39%
HALLMARK_ADIPOGENESIS	HALLMARK_ADIPOGENESIS		175	-0.381614	-1.656	0	0.00289491	0.037	3499	tags=42%, list=26%, signal=55%
HALLMARK_MITOTIC_SPINDLE	HALLMARK_MITOTIC_SPINDLE		186	-0.36835	-1.59211	0	0.0054998	0.072	2779	tags=31%, list=20%, signal=38%
HALLMARK_NOTCH_SIGNALING	HALLMARK_NOTCH_SIGNALING		27	-0.490169	-1.51399	0.0288462	0.012852	0.162	4005	tags=59%, list=29%, signal=84%
HALLMARK_HEDGEHOG_SIGNALING	HALLMARK_HEDGEHOG_SIGNALING		24	-0.499437	-1.5073	0.0334646	0.0129783	0.168	3058	tags=42%, list=23%, signal=54%
HALLMARK_ESTROGEN_RESPONSE_EARLY	HALLMARK_ESTROGEN_RESPONSE_EARLY		142	-0.361604	-1.49933	0.00366972	0.0141022	0.188	2578	tags=27%, list=19%, signal=33%
HALLMARK_ALLOGRAFT_REJECTION	HALLMARK_ALLOGRAFT_REJECTION		161	-0.34452	-1.4727	0.00419287	0.0175658	0.24	2718	tags=30%, list=20%, signal=38%
HALLMARK_IL2_STAT5_SIGNALING	HALLMARK_IL2_STAT5_SIGNALING		175	-0.336695	-1.44559	0.00759013	0.023258	0.315	2461	tags=27%, list=18%, signal=32%
HALLMARK_APICAL_SURFACE	HALLMARK_APICAL_SURFACE		29	-0.45478	-1.44094	0.0367347	0.0236351	0.329	3206	tags=48%, list=24%, signal=63%
HALLMARK_ANDROGEN_RESPONSE	HALLMARK_ANDROGEN_RESPONSE		84	-0.370953	-1.43947	0.0198413	0.023115	0.333	2888	tags=36%, list=21%, signal=45%
HALLMARK_ESTROGEN_RESPONSE_LATE	HALLMARK_ESTROGEN_RESPONSE_LATE		139	-0.338487	-1.41363	0.00592885	0.0281688	0.398	2578	tags=25%, list=19%, signal=31%
HALLMARK_TGF_BETA_SIGNALING	HALLMARK_TGF_BETA_SIGNALING		49	-0.393774	-1.40584	0.0524194	0.0291745	0.42	3664	tags=47%, list=27%, signal=64%
HALLMARK_MTORC1_SIGNALING	HALLMARK_MTORC1_SIGNALING		190	-0.316788	-1.38774	0.00401606	0.032782	0.47	3000	tags=31%, list=22%, signal=39%
HALLMARK_PROTEIN_SECRETION	HALLMARK_PROTEIN_SECRETION		82	-0.350525	-1.34151	0.0292276	0.049125	0.624	2201	tags=29%, list=16%, signal=35%
HALLMARK_G2M_CHECKPOINT	HALLMARK_G2M_CHECKPOINT		188	-0.291389	-1.25351	0.0510397	0.0986061	0.869	2818	tags=27%, list=21%, signal=34%
HALLMARK_FATTY_ACID_METABOLISM	HALLMARK_FATTY_ACID_METABOLISM		126	-0.284384	-1.17981	0.140316	0.17156	0.98	3302	tags=30%, list=24%, signal=39%
HALLMARK_PEROXISOME	HALLMARK_PEROXISOME		85	-0.302319	-1.17876	0.143701	0.168317	0.98	2466	tags=25%, list=18%, signal=30%
HALLMARK_WNT_BETA_CATENIN_SIGNALING	HALLMARK_WNT_BETA_CATENIN_SIGNALING		35	-0.348291	-1.1422	0.243191	0.21163	0.994	1919	tags=23%, list=14%, signal=27%
HALLMARK_UV_RESPONSE_DN	HALLMARK_UV_RESPONSE_DN		108	-0.259334	-1.03746	0.368421	0.399335	1	2683	tags=23%, list=20%, signal=29%
HALLMARK_UNFOLDED_PROTEIN_RESPONSE	HALLMARK_UNFOLDED_PROTEIN_RESPONSE		104	-0.25808	-1.03292	0.364356	0.39891	1	1871	tags=15%, list=14%, signal=18%
HALLMARK_BILE_ACID_METABOLISM	HALLMARK_BILE_ACID_METABOLISM		80	-0.260033	-1.00454	0.435039	0.456761	1	2315	tags=20%, list=17%, signal=24%
HALLMARK_DNA_REPAIR	HALLMARK_DNA_REPAIR		138	-0.206927	-0.867056	0.787698	0.800409	1	2342	tags=20%, list=17%, signal=24%
HALLMARK_OXIDATIVE_PHOSPHORYLATION	HALLMARK_OXIDATIVE_PHOSPHORYLATION		185	-0.153641	-0.662525	0.998099	0.991247	1	3936	tags=29%, list=29%, signal=40%

[truncated: 14 more sheets: h.6Mo.pos, h.6Mo.neg, h.CCT_vs_NCC.pos, h.CCT_vs_NCC.neg, c2.PostInj.pos, c2.PostInj.neg, c2.24-48h.pos, c2.24-48h.neg, c2.Asymp.pos, c2.Asymp.neg, c2.7PUR.pos, c2.7PUR.neg, c2.6Mo.pos, c2.6Mo.neg]
