# Supplementary material for: Gene Expression Alterations in Peripheral Blood Following Sport-Related Concussion in a Prospective Cohort of Collegiate Athletes: A Concussion Assessment, Research and Education (CARE) Consortium Study
Source: Sports Med. 2023 Nov 8;54(4):1021–32. doi: 10.1007/s40279-023-01951-9 (PMC11632067; doi:10.1007/s40279-023-01951-9)
Supplement: Supplementary file 4 — Supplementary file4 (XLSX 392 KB) [file 40279_2023_1951_MOESM4_ESM.xlsx]

## Sheet: Article Info
Article Title:	Gene Expression Alterations in Peripheral Blood Following Sport-Related Concussion in a Prospective Cohort of Collegiate Athletes: A Concussion Assessment, Research and Education (CARE) Consortium Study
Journal:	Sports Medicine
Author Names:	Edward Simpson, Jill L. Reiter, Jie Ren, Zhiqi Zhang, Kelly N. Nudelman, Larry D. Riggen, Jr., Michael D. Menser, Jaroslaw Harezlak, Tatiana M. Foroud, Andrew J. Saykin, Alison Brooks, Kenneth L. Cameron, Stefan M. Duma, Gerald McGinty, Steven Rowson, Steven J. Svoboda, Steven P. Broglio, Michael A. McCrea, Paul F. Pasquina, Thomas W. McAllister, Yunlong Liu, CARE Consortium Investigators
Corresponding Author:	Yunlong Liu, PhD, Department of Medical and Molecular Genetics, Indiana University School of Medicine, 410 W 10 St, Suite 5000, Indianapolis, IN 46202
	E-mail: yunliu@iu.edu

## Sheet: PostInj
gsymbol	beta	p-value	FDR	CCT_Base_368001	INJ_Base_426213	INJ_Base_405073	INJ_Base_442880	INJ_Base_434071	INJ_Base_398288	CCT_Base_425678	CCT_Base_398402	CCT_Base_368320	CCT_Base_359046	INJ_Base_425665	CCT_Base_455564	CCT_Base_465756	CCT_Base_441681	INJ_Base_465396	CCT_Base_430777	CCT_Base_398431	CCT_Base_367946	CCT_Base_442551	INJ_Base_466925	CCT_Base_398278	CCT_Base_398316	CCT_Base_468376	CCT_Base_357337	CCT_Base_465704	CCT_Base_471421	CCT_Base_441146	CCT_Base_442641	CCT_Base_467455	CCT_Base_471517	CCT_Base_441627	CCT_Base_950807	CCT_Base_2989718	CCT_Base_441594	INJ_Base_443539	INJ_Base_434230	INJ_Base_434059	INJ_Base_430777	CCT_Base_434021	CCT_Base_405065	CCT_Base_3110940	CCT_Base_3160689	CCT_Base_434085	CCT_Base_434089	INJ_Base_465732	CCT_Base_454948
B cells memory	-0.00226012	0.358145	0.732096	0.0611169	0.0757626	0.0401003	0.0516116	0.0625715	0.0785019	0.0188506	0.0426456	0.028875	0.0558981	0.0183516	0.0493195	0.0531652	0.0573809	0.0790676	0.0597831	0.045897	0	0.0401915	0.0222553	0.0589617	0.00214455	0.0443952	0.0228984	0.025847	0.0705357	0.0872484	0.06961	0.0454053	0.0617001	0.055958	0.0422546	0.0487994	0.0588757	0.040173	0.0644694	0.0512424	0.0597831	0.0316835	0.0497811	0.0545639	0.010034	0.0552776	0.0618736	0.0649397	0.0565608
B cells naive	0.00122654	0.399325	0.732096	0	0	0	0	0.00963349	0	0.0326865	0.00062462	0.0370567	0	0	0	0	0	0	0	0	0.022766	0	0.0151133	0	0.025197	0	0	0.0143241	0	0	0	0	0	0	0	0	0	0	0	0.0247406	0	0.0241796	0	0	0.0209385	0	0	0	0
Dendritic cells activated	0.000229381	0.767788	0.92261	0.00502204	0	0	0.00118075	9.18259e-05	0.00117897	0.00323314	0	0	0	0	0	0	0	0.00712957	0	0	0	0.00137693	0.000829436	0	0	0.0123083	0	0	0.00121612	0	0.00774041	0	0	0	0.00323872	0	0	0	0	0	0	0.000838759	0.000662359	0	0	0	0	0	0
Dendritic cells resting	0.000182825	0.803069	0.92261	0	0	0	0.00801689	0	0	0	0.0291852	0	0	0.00307832	0	0	0	0	0	0	0	0	0	0	0.013204	0	0.0118894	0.00379634	0.00356309	0	0	0.0100873	0	0	0	0	0	0	0	0	0	0	0	0	0.0108834	0	0	0	0.00189982
Eosinophils	-1.94694e-06	0.382048	0.732096	0	0	0	0	0	0	0	0	0	0	0	0	0	0	0	0	0	0	0	0	0	0	0	0	0	0	0	0	0	0	0	0	0	0	0	0	0	0	0	0	0	0	0	0	0	0
Macrophages M0	0.000634561	0.677064	0.92261	0	0	0.0232934	0	0	0	0	0	0	0.00899682	0.0566891	0.00992781	0.00795504	0	0	0.0194885	0.00430909	0.0102962	0	0	0	0	0	0	0	0	0	0	0	0	0	0	0	0	0.00570693	0	0	0.0194885	0	0	0	0	0.00692057	0	0	0
Macrophages M1	-0.000266717	0.58059	0.873387	0	0	0	0	0	0	0	0	0	0	0.00350304	0.0041266	0	0	0	0	0	0.00780476	0	0	0.00243402	0.000383679	0	0	0.00113698	0	0	0	0.0133191	0	0	0	0	0	0.00347465	0.00203288	0.00172942	0	0	0	0	0.00733687	0	0	0	0.00272973
Macrophages M2	-0.00207838	0.094641	0.297443	0.0579993	0.00785368	0.0127955	0	0	0	0	0.00115397	0.0198892	0.0218553	0	0.00577196	0.00766518	0	0.00331197	0.0374694	0.0053742	0	0.0249502	0.012503	0.0199235	0.0158032	0	0.00752636	0.0231195	0.00606858	0.0286362	0.0128095	0.00205025	0.0199009	0	0	0.0178557	0.0117445	0.0182736	0.0196754	0.00964246	0.0374694	0.0184349	0.017656	0.0117646	0.00142575	0.000733551	0.0032917	0.00766129	0.010373
Mast cells activated	-5.55742e-05	0.354991	0.732096	0	0	0	0	0	0	0	0	0	0	0	0	0	0	0	0	0	0	0	0	0	0	0	0	0	0	0	0	0	0	0	0	0	0	0	0	0	0	0	0	0	0	0	0	0	0
Mast cells resting	0.00640492	0.00952372	0.0698406	0.0145821	0.039165	0.0343238	0.0350792	0.0339161	0.0517012	0.0327254	0.0260843	0.0152891	0.0454182	0.0281885	0.0337762	0.0336706	0.034529	0.0380236	0.0361686	0.0233217	0.0380351	0.044384	0.0248009	0.0480003	0.0321935	0.0359656	0.00584547	0.0211845	0.0329157	0.0118771	0.0374704	0.0344727	0.0395547	0.0306422	0.0261796	0.00854819	0.0352548	0.027132	0.0362857	0.0225945	0.0361686	0.0353154	0.0347815	0.0525499	0.0692539	0.0396943	0.0485765	0.0211572	0.0399672
Monocytes	-0.00934864	0.0597531	0.262914	0.0717376	0.0293744	0	0.0175871	0.00447961	0.00519104	0.0548007	0.000612802	0	0.0448651	0.129801	0.05639	0.0434892	0.0377612	0.0126423	0.000305306	0.00104056	0	0.00906655	0.0767711	0.0475288	0.0296912	0.0369203	0.0323137	0.036089	0.00853115	0	0	0	0.0663796	0.0679332	0.0561226	0.00384726	0.0421702	0	0.0141841	0.0297695	0.000305306	0.0189885	0.0256795	0	0	0.0209408	0.0582791	0.0719373	0.00629756
Neutrophils	0.0440923	0.00206443	0.0227087	0.276898	0.470458	0.66156	0.413912	0.525764	0.561631	0.501169	0.44229	0.486397	0.519861	0.489605	0.445485	0.370255	0.518623	0.369899	0.55371	0.487322	0.781224	0.524372	0.411544	0.520888	0.450651	0.508026	0.124515	0.383167	0.507983	0.512221	0.486207	0.629701	0.502989	0.524229	0.48281	0.562141	0.375832	0.735293	0.566094	0.368309	0.55371	0.500359	0.529351	0.573709	0.60825	0.516133	0.549457	0.412545	0.502297
NK cells activated	0.000337514	0.536615	0.873387	0	0	0	0	0	0	0	0	0	0	0	0	0	0	0	0	0	0	0	0	0	0	0	0	0	0	0	0	0.00179797	0	0	0	0	0	0	0	0	0	0	0	0	0	0	0	0	0
NK cells resting	-0.0263879	1.13048e-06	2.48706e-05	0.164305	0.0844313	0.0422918	0.109928	0.0930842	0.0863068	0.0523976	0.0827045	0.0585726	0.0928969	0.106978	0.1383	0.132099	0.0538221	0.162212	0.104635	0.102906	0.0287419	0.082417	0.141747	0.0372519	0.167079	0.110935	0.236537	0.168334	0.135974	0.0924647	0.125228	0.0344141	0.0810624	0.0671782	0.0885641	0.0710966	0.10856	0.0162991	0.0345106	0.064365	0.104635	0.0899419	0.132656	0.0589603	0.0879191	0.101279	0.0594842	0.0824859	0.115006
Plasma cells	8.3881e-05	0.250304	0.688335	0	0	0	0	0	0	0	0	0	0	0	0	0	0	0	0	0	0	0	0	0	0	0	0	0	0	0	0	0	0	0	0	0	0	0	0	0	0	0	0	0	0	0	0	0	0
T cells CD4 memory activated	-0.000288355	0.838736	0.92261	0	0	0	0	0	0	0	0	0	0	0	0	0	0	0	0	0	0	0	0	0	0	0	0.0281218	0	0	0	0	0	0	0	0	0	0	0	0	0	0	0	0	0	0	0	0	0	0
T cells CD4 memory resting	0.00274361	0.595491	0.873387	0.0816834	0.0822778	0.031867	0.04674	0.055084	0.153453	0.0365233	0.0630233	0.0453829	0.0434744	0.0296595	0.085206	0.094844	0.0401162	0.117276	0.0783081	0.101505	0.0664938	0.0531384	0.0888433	0.0302792	0.102793	0.123464	0	0.0882598	0.0655656	0.0603411	0.102274	0.0983828	0.085247	0.0901146	0.0444434	0.102159	0.0961982	0.0882368	0.0981628	0.111404	0.0783081	0.0834255	0.0883171	0.0440015	0.144872	0.100794	0.0818651	0.112582	0.112338
T cells CD4 naive	1.00018e-05	0.998744	0.998744	0.0162533	0.0731999	0.0820573	0.140184	0.0665153	0	0.123947	0.172924	0.0952211	0.0614231	0.0382433	0.0819157	0.0573714	0.11927	0.126868	0.050027	0	0	0.114263	0.0850921	0.0735263	0.0303686	0.0111169	0	0.0684644	0.0292386	0.0265714	0.0508267	0.0247545	0.0423075	0.0681977	0.119578	0.0846273	0.109914	0	0.034051	0.117534	0.050027	0.0634885	0.0453302	0.087901	0	0.0513743	0.0525663	0.0591252	0.0023959
T cells CD8	-0.00980393	0.089923	0.297443	0.122453	0.0549091	0.0202196	0.0664321	0.061599	0	0.0889255	0.0725658	0.0974258	0.0505632	0	0.0241698	0.0945404	0.0554653	0.0181446	0.0289097	0.13081	0	0.034407	0.0316096	0.0710208	0.0587238	0	0.431519	0.0744882	0.0619466	0.0807404	0.0343683	0.0359675	0.0490011	0.0490378	0.0557118	0.0420982	0.0945548	0.0156145	0.0349915	0.0948365	0.0289097	0.0496464	0.0238188	0.0528707	0	0.0269213	0.00386164	0.0752509	0.0122056
T cells follicular helper	-0.000155625	0.835216	0.92261	0	0	0	0	0	0.00211648	0	0	0	0	0.0139588	0	0	0	0	0	0	0.00533836	0	0	0	0	0	0.056417	0	0	0	0	0	0	0	0	0	0	0	0	0	0	0	0	0	0	0	0	0	0
T cells gamma delta	-2.82517e-06	0.996923	0.998744	0	0	0	0	0	0	0	0	0	0	0	0	0	0	0	0	0	0	0	0	0	0	0	0	0	0	0	0	0	0	0	0	0	0	0.00431483	0	0	0	0	0	0	0	0	0	0	0
T cells regulatory (Tregs)	-0.00576777	0.0574696	0.262914	0.12795	0.0825678	0.0514914	0.109328	0.0872607	0.0599196	0.0547413	0.0661854	0.11589	0.0547483	0.0819429	0.0656115	0.104945	0.0830321	0.0654261	0.0311953	0.0975146	0.0392995	0.0714334	0.0888905	0.090186	0.0717675	0.116868	0.0424168	0.091789	0.0764615	0.0998993	0.0734655	0.0696477	0.0518579	0.0467087	0.0810978	0.0588274	0.0668958	0.0454813	0.0955422	0.103832	0.0311953	0.0836981	0.0519668	0.0636796	0.0390862	0.0799312	0.0807449	0.0923151	0.137929
[truncated: 396 more columns]

## Sheet: 24-48h
gsymbol	beta	p-value	FDR	CCT_Base_368001	INJ_Base_368062	INJ_Base_426213	INJ_Base_433650	INJ_Base_465432	INJ_Base_405073	INJ_Base_442880	INJ_Base_434071	INJ_Base_398288	CCT_Base_425678	INJ_Base_407277	INJ_Base_433580	CCT_Base_398402	CCT_Base_368320	INJ_Base_950781	CCT_Base_359046	INJ_Base_425665	CCT_Base_455564	CCT_Base_465756	CCT_Base_441681	INJ_Base_465396	INJ_Base_442670	CCT_Base_430777	CCT_Base_398431	INJ_Base_398447	CCT_Base_367946	CCT_Base_442551	INJ_Base_466925	INJ_Base_439816	INJ_Base_441126	INJ_Base_467333	CCT_Base_398278	INJ_Base_358231	CCT_Base_398316	INJ_Base_455557	CCT_Base_468376	CCT_Base_357337	CCT_Base_465704	INJ_Base_442656	CCT_Base_471421	INJ_Base_439831	CCT_Base_441146	CCT_Base_442641	CCT_Base_467455	CCT_Base_471517	CCT_Base_441627
B cells naive	0.0011169	0.465038	0.798516	0	0	0	0.00795268	0.0143354	0	0	0.00963349	0	0.0326865	0	0	0.00062462	0.0370567	0.00840044	0	0	0	0	0	0	9.03476e-05	0	0	0	0.022766	0	0.0151133	0	0	0.00779473	0	0.0141217	0.025197	0	0	0	0.0143241	0	0	0	0	0	0	0	0
B cells memory	6.36997e-05	0.976512	0.996305	0.0611169	0.0519765	0.0757626	0.0486001	0.0356631	0.0401003	0.0516116	0.0625715	0.0785019	0.0188506	0.0564245	0.060616	0.0426456	0.028875	0.0185455	0.0558981	0.0183516	0.0493195	0.0531652	0.0573809	0.0790676	0.0352499	0.0597831	0.045897	0.0678286	0	0.0401915	0.0222553	0.0514746	0.0903541	0.0551564	0.0589617	0.0369674	0.00214455	0.054658	0.0443952	0.0228984	0.025847	0.0545476	0.0705357	0.0834921	0.0872484	0.06961	0.0454053	0.0617001	0.055958
Plasma cells	3.81695e-05	0.410452	0.798516	0	0	0	0	0	0	0	0	0	0	0	0	0	0	0	0	0	0	0	0	0	0	0	0	0	0	0	0	0	0	0	0	0	0	0	0	0	0	0	0	0	0	0	0	0	0
T cells CD8	0.00106307	0.797236	0.923115	0.122453	0.0203592	0.0549091	0	0.0786246	0.0202196	0.0664321	0.061599	0	0.0889255	0.0422977	0.00283877	0.0725658	0.0974258	0.0831309	0.0505632	0	0.0241698	0.0945404	0.0554653	0.0181446	0.00615862	0.0289097	0.13081	0.057692	0	0.034407	0.0316096	0.0515116	0.0649327	0.0722903	0.0710208	0.0236325	0.0587238	0.0603221	0	0.431519	0.0744882	0.0744988	0.0619466	0.0692099	0.0807404	0.0343683	0.0359675	0.0490011	0.0490378
T cells CD4 naive	0.00498214	0.355433	0.798516	0.0162533	0.101715	0.0731999	0	0.0720259	0.0820573	0.140184	0.0665153	0	0.123947	0.0382842	0.0768507	0.172924	0.0952211	0.0518732	0.0614231	0.0382433	0.0819157	0.0573714	0.11927	0.126868	0	0.050027	0	0.0996811	0	0.114263	0.0850921	0.112894	0.00660101	0.0497867	0.0735263	0.139803	0.0303686	0.0727846	0.0111169	0	0.0684644	0.082767	0.0292386	0.0520024	0.0265714	0.0508267	0.0247545	0.0423075	0.0681977
T cells CD4 memory resting	0.00442455	0.312068	0.798516	0.0816834	0.069208	0.0822778	0.0838143	0.0784167	0.031867	0.04674	0.055084	0.153453	0.0365233	0.100735	0.0624724	0.0630233	0.0453829	0.128775	0.0434744	0.0296595	0.085206	0.094844	0.0401162	0.117276	0.119885	0.0783081	0.101505	0.0418479	0.0664938	0.0531384	0.0888433	0.0464396	0.111619	0.0846602	0.0302792	0.0546219	0.102793	0.108253	0.123464	0	0.0882598	0.108999	0.0655656	0.0665349	0.0603411	0.102274	0.0983828	0.085247	0.0901146
T cells CD4 memory activated	-0.000230918	0.722957	0.905748	0	0	0	0	0	0	0	0	0	0	0	0	0	0	0	0	0	0	0	0	0	0	0	0	0	0	0	0	0	0	0	0	0	0	0	0	0.0281218	0	0	0	0	0	0	0	0	0
T cells follicular helper	-0.000294604	0.461248	0.798516	0	0	0	0	0	0	0	0	0.00211648	0	0	0	0	0	0	0	0.0139588	0	0	0	0	0.00412907	0	0	0	0.00533836	0	0	0	0	0	0	0	0	0	0	0.056417	0	0	0	0	0	0	0	0	0
T cells regulatory (Tregs)	0.000980007	0.699704	0.905748	0.12795	0.0972991	0.0825678	0.0645482	0.0758547	0.0514914	0.109328	0.0872607	0.0599196	0.0547413	0.0990151	0.076309	0.0661854	0.11589	0.087141	0.0547483	0.0819429	0.0656115	0.104945	0.0830321	0.0654261	0.0612226	0.0311953	0.0975146	0.0829609	0.0392995	0.0714334	0.0888905	0.0735643	0.0681615	0.0926243	0.090186	0.0980512	0.0717675	0.0578867	0.116868	0.0424168	0.091789	0.0889056	0.0764615	0.0516084	0.0998993	0.0734655	0.0696477	0.0518579	0.0467087
T cells gamma delta	-0.000290263	0.0371414	0.27237	0	0	0	0	0	0	0	0	0	0	0	0	0	0	0	0	0	0	0	0	0	0	0	0	0	0	0	0	0	0	0	0	0	0	0	0	0	0	0	0	0	0	0	0	0	0
NK cells resting	0.00440493	0.270438	0.798516	0.164305	0.0897103	0.0844313	0.0885499	0.16791	0.0422918	0.109928	0.0930842	0.0863068	0.0523976	0.0839271	0.0581237	0.0827045	0.0585726	0.103429	0.0928969	0.106978	0.1383	0.132099	0.0538221	0.162212	0.0970908	0.104635	0.102906	0.164773	0.0287419	0.082417	0.141747	0.0989629	0.0789404	0.130943	0.0372519	0.136468	0.167079	0.146804	0.110935	0.236537	0.168334	0.0859137	0.135974	0.0936201	0.0924647	0.125228	0.0344141	0.0810624	0.0671782
NK cells activated	-0.000545836	0.068614	0.301901	0	0	0	0	0	0	0	0	0	0	0	0	0	0	0	0	0	0	0	0	0	0	0	0	0	0	0	0	0	0	0	0	0	0	0	0	0	0	0	0	0	0	0	0.00179797	0	0
Monocytes	-0.0074616	0.0622512	0.301901	0.0717376	0.0343818	0.0293744	0	0.0457943	0	0.0175871	0.00447961	0.00519104	0.0548007	0.0294816	0	0.000612802	0	0.00316236	0.0448651	0.129801	0.05639	0.0434892	0.0377612	0.0126423	0	0.000305306	0.00104056	0.0339248	0	0.00906655	0.0767711	0.0633324	0.0357946	0.0557521	0.0475288	0.0460975	0.0296912	0.0793494	0.0369203	0.0323137	0.036089	0.05631	0.00853115	0.0527617	0	0	0	0.0663796	0.0679332
Macrophages M0	-0.00148335	0.0354418	0.27237	0	0.0156144	0	0	0	0.0232934	0	0	0	0	0	0.00025962	0	0	0	0.00899682	0.0566891	0.00992781	0.00795504	0	0	0	0.0194885	0.00430909	0	0.0102962	0	0	0	0.000461734	0	0	0	0	0	0	0	0	0	0	0	0	0	0	0	0
Macrophages M1	-0.000935852	0.016714	0.27237	0	0	0	0	0	0	0	0	0	0	0	0	0	0	0	0	0.00350304	0.0041266	0	0	0	0	0	0	0	0.00780476	0	0	0	0.0169243	0.00720937	0.00243402	0	0.000383679	0	0	0	0.00113698	0.00378669	0	0	0	0	0.0133191	0	0
Macrophages M2	0.0001547	0.890661	0.979727	0.0579993	0.00167654	0.00785368	0.0133346	0.0254407	0.0127955	0	0	0	0	0	0.0221779	0.00115397	0.0198892	0.00307021	0.0218553	0	0.00577196	0.00766518	0	0.00331197	0	0.0374694	0.0053742	0.00848274	0	0.0249502	0.012503	0.000471769	0.022271	0.00495724	0.0199235	0.0223044	0.0158032	0	0	0.00752636	0.0231195	0.0140606	0.00606858	0.0334889	0.0286362	0.0128095	0.00205025	0.0199009	0
Dendritic cells resting	0.00030566	0.507962	0.798516	0	0	0	0	0	0	0.00801689	0	0	0	0.00167197	0	0.0291852	0	0	0	0.00307832	0	0	0	0	0.00122987	0	0	0	0	0	0	0	0	0	0	0	0.013204	0	0	0.0118894	0.00379634	0	0.00356309	0	0	0	0.0100873	0	0
Dendritic cells activated	-2.41899e-06	0.996305	0.996305	0.00502204	0	0	0.0182784	0	0	0.00118075	9.18259e-05	0.00117897	0.00323314	0.00944686	0	0	0	0.00305717	0	0	0	0	0	0.00712957	0.00911421	0	0	0	0	0.00137693	0.000829436	0.00158724	0	0	0	0.00428084	0	0.000995007	0.0123083	0	0	0	0.00121612	0	0	0.00774041	0	0	0
Mast cells resting	-0.000538296	0.741067	0.905748	0.0145821	0.0368954	0.039165	0.0196079	0.0344865	0.0343238	0.0350792	0.0339161	0.0517012	0.0327254	0.0409491	0.0420934	0.0260843	0.0152891	0.0116017	0.0454182	0.0281885	0.0337762	0.0336706	0.034529	0.0380236	0.0707809	0.0361686	0.0233217	0.0256645	0.0380351	0.044384	0.0248009	0.0397265	0.0161466	0.0389549	0.0480003	0.00767656	0.0321935	0.0240354	0.0359656	0.00584547	0.0211845	0.0310776	0.0329157	0.0211383	0.0118771	0.0374704	0.0344727	0.0395547	0.0306422
Mast cells activated	9.94595e-09	0.410452	0.798516	0	0	0	0	0	0	0	0	0	0	0	0	0	0	0	0	0	0	0	0	0	0	0	0	0	0	0	0	0	0	0	0	0	0	0	0	0	0	0	0	0	0	0	0	0	0
Eosinophils	2.52435e-05	0.702734	0.905748	0	0	0	0	0	0	0	0	0	0	0	0	0	0	0	0	0	0	0	0	0	0	0	0	0	0	0	0	0	0	0	0	0	0	0	0	0	0	0	0	0	0	0	0	0	0
Neutrophils	-0.00711678	0.508146	0.798516	0.276898	0.481164	0.470458	0.655314	0.371448	0.66156	0.413912	0.525764	0.561631	0.501169	0.497767	0.598258	0.44229	0.486397	0.497814	0.519861	0.489605	0.445485	0.370255	0.518623	0.369899	0.595048	0.55371	0.487322	0.417145	0.781224	0.524372	0.411544	0.460035	0.487793	0.399871	0.520888	0.415974	0.450651	0.394912	0.508026	0.124515	0.383167	0.399134	0.507983	0.476143	0.512221	0.486207	0.629701	0.502989	0.524229
[truncated: 534 more columns]

## Sheet: Asymp
gsymbol	beta	p-value	FDR	CCT_Base_368001	INJ_Base_368062	INJ_Base_368227	INJ_Base_426213	INJ_Base_433650	INJ_Base_465432	INJ_Base_405073	INJ_Base_442880	INJ_Base_434071	INJ_Base_398288	CCT_Base_425678	INJ_Base_368184	INJ_Base_407277	CCT_Base_398402	CCT_Base_368320	INJ_Base_950781	CCT_Base_359046	INJ_Base_425665	CCT_Base_455564	CCT_Base_465756	CCT_Base_441681	INJ_Base_465396	INJ_Base_442670	CCT_Base_441237	CCT_Base_430777	CCT_Base_398431	INJ_Base_398447	CCT_Base_367946	CCT_Base_442551	INJ_Base_466925	INJ_Base_439816	INJ_Base_441126	INJ_Base_407383	CCT_Base_398278	INJ_Base_358231	CCT_Base_398316	INJ_Base_455557	CCT_Base_468376	CCT_Base_357337	CCT_Base_465704	INJ_Base_442656	CCT_Base_471421	INJ_Base_439831	CCT_Base_441146	CCT_Base_442641	CCT_Base_467455
B cells naive	0.00297839	0.0262088	0.534424	0	0	0.0159784	0	0.00795268	0.0143354	0	0	0.00963349	0	0.0326865	0	0	0.00062462	0.0370567	0.00840044	0	0	0	0	0	0	9.03476e-05	0.000339511	0	0	0	0.022766	0	0.0151133	0	0	0.0273831	0	0.0141217	0.025197	0	0	0	0.0143241	0	0	0	0	0	0
B cells memory	0.000767244	0.697983	0.909802	0.0611169	0.0519765	0.0107226	0.0757626	0.0486001	0.0356631	0.0401003	0.0516116	0.0625715	0.0785019	0.0188506	0.0559029	0.0564245	0.0426456	0.028875	0.0185455	0.0558981	0.0183516	0.0493195	0.0531652	0.0573809	0.0790676	0.0352499	0.0696008	0.0597831	0.045897	0.0678286	0	0.0401915	0.0222553	0.0514746	0.0903541	0	0.0589617	0.0369674	0.00214455	0.054658	0.0443952	0.0228984	0.025847	0.0545476	0.0705357	0.0834921	0.0872484	0.06961	0.0454053
Plasma cells	2.12061e-05	0.729195	0.909802	0	0	0	0	0	0	0	0	0	0	0	0	0	0	0	0	0	0	0	0	0	0	0	0	0	0	0	0	0	0	0	0	0	0	0	0	0	0	0	0	0	0	0	0	0	0
T cells CD8	0.000646316	0.914664	0.914664	0.122453	0.0203592	0.00366913	0.0549091	0	0.0786246	0.0202196	0.0664321	0.061599	0	0.0889255	0.0247658	0.0422977	0.0725658	0.0974258	0.0831309	0.0505632	0	0.0241698	0.0945404	0.0554653	0.0181446	0.00615862	0.0696203	0.0289097	0.13081	0.057692	0	0.034407	0.0316096	0.0515116	0.0649327	0.0152349	0.0710208	0.0236325	0.0587238	0.0603221	0	0.431519	0.0744882	0.0744988	0.0619466	0.0692099	0.0807404	0.0343683	0.0359675
T cells CD4 naive	0.0090168	0.0645756	0.534424	0.0162533	0.101715	0.0156301	0.0731999	0	0.0720259	0.0820573	0.140184	0.0665153	0	0.123947	0.0895505	0.0382842	0.172924	0.0952211	0.0518732	0.0614231	0.0382433	0.0819157	0.0573714	0.11927	0.126868	0	0.0957976	0.050027	0	0.0996811	0	0.114263	0.0850921	0.112894	0.00660101	0	0.0735263	0.139803	0.0303686	0.0727846	0.0111169	0	0.0684644	0.082767	0.0292386	0.0520024	0.0265714	0.0508267	0.0247545
T cells CD4 memory resting	0.00283612	0.555638	0.909802	0.0816834	0.069208	0.0794087	0.0822778	0.0838143	0.0784167	0.031867	0.04674	0.055084	0.153453	0.0365233	0.0362212	0.100735	0.0630233	0.0453829	0.128775	0.0434744	0.0296595	0.085206	0.094844	0.0401162	0.117276	0.119885	0.0902951	0.0783081	0.101505	0.0418479	0.0664938	0.0531384	0.0888433	0.0464396	0.111619	0.133884	0.0302792	0.0546219	0.102793	0.108253	0.123464	0	0.0882598	0.108999	0.0655656	0.0665349	0.0603411	0.102274	0.0983828
T cells CD4 memory activated	0.00041309	0.652999	0.909802	0	0	0	0	0	0	0	0	0	0	0	0	0	0	0	0	0	0	0	0	0	0	0	0	0	0	0	0	0	0	0	0	0	0	0	0	0	0	0.0281218	0	0	0	0	0	0	0
T cells follicular helper	-0.000112126	0.868447	0.909802	0	0	0	0	0	0	0	0	0	0.00211648	0	0	0	0	0	0	0	0.0139588	0	0	0	0	0.00412907	0	0	0	0	0.00533836	0	0	0	0	0	0	0	0	0	0	0.056417	0	0	0	0	0	0	0
T cells regulatory (Tregs)	-0.00116372	0.66243	0.909802	0.12795	0.0972991	0.0742584	0.0825678	0.0645482	0.0758547	0.0514914	0.109328	0.0872607	0.0599196	0.0547413	0.0403355	0.0990151	0.0661854	0.11589	0.087141	0.0547483	0.0819429	0.0656115	0.104945	0.0830321	0.0654261	0.0612226	0.0912262	0.0311953	0.0975146	0.0829609	0.0392995	0.0714334	0.0888905	0.0735643	0.0681615	0.080199	0.090186	0.0980512	0.0717675	0.0578867	0.116868	0.0424168	0.091789	0.0889056	0.0764615	0.0516084	0.0998993	0.0734655	0.0696477
T cells gamma delta	6.75267e-05	0.843226	0.909802	0	0	0	0	0	0	0	0	0	0	0	0	0	0	0	0	0	0	0	0	0	0	0	0	0	0	0	0	0	0	0	0	0	0	0	0	0	0	0	0	0	0	0	0	0	0
NK cells resting	0.00170104	0.680035	0.909802	0.164305	0.0897103	0.115428	0.0844313	0.0885499	0.16791	0.0422918	0.109928	0.0930842	0.0863068	0.0523976	0.0646377	0.0839271	0.0827045	0.0585726	0.103429	0.0928969	0.106978	0.1383	0.132099	0.0538221	0.162212	0.0970908	0.070286	0.104635	0.102906	0.164773	0.0287419	0.082417	0.141747	0.0989629	0.0789404	0.0527262	0.0372519	0.136468	0.167079	0.146804	0.110935	0.236537	0.168334	0.0859137	0.135974	0.0936201	0.0924647	0.125228	0.0344141
NK cells activated	-0.000178086	0.161995	0.71278	0	0	0	0	0	0	0	0	0	0	0	0	0	0	0	0	0	0	0	0	0	0	0	0	0	0	0	0	0	0	0	0	0	0	0	0	0	0	0	0	0	0	0	0	0	0.00179797
Monocytes	0.000952128	0.791678	0.909802	0.0717376	0.0343818	0	0.0293744	0	0.0457943	0	0.0175871	0.00447961	0.00519104	0.0548007	0	0.0294816	0.000612802	0	0.00316236	0.0448651	0.129801	0.05639	0.0434892	0.0377612	0.0126423	0	0.0419779	0.000305306	0.00104056	0.0339248	0	0.00906655	0.0767711	0.0633324	0.0357946	0	0.0475288	0.0460975	0.0296912	0.0793494	0.0369203	0.0323137	0.036089	0.05631	0.00853115	0.0527617	0	0	0
Macrophages M0	0.000296272	0.67934	0.909802	0	0.0156144	0	0	0	0	0.0232934	0	0	0	0	0	0	0	0	0	0.00899682	0.0566891	0.00992781	0.00795504	0	0	0	0	0.0194885	0.00430909	0	0.0102962	0	0	0	0.000461734	0	0	0	0	0	0	0	0	0	0	0	0	0	0
Macrophages M1	0.000128835	0.764963	0.909802	0	0	0.00520369	0	0	0	0	0	0	0	0	0	0	0	0	0	0	0.00350304	0.0041266	0	0	0	0	0	0	0	0	0.00780476	0	0	0	0.0169243	0.00999144	0.00243402	0	0.000383679	0	0	0	0.00113698	0.00378669	0	0	0	0	0.0133191
Macrophages M2	-0.000266296	0.807826	0.909802	0.0579993	0.00167654	0	0.00785368	0.0133346	0.0254407	0.0127955	0	0	0	0	0.00657342	0	0.00115397	0.0198892	0.00307021	0.0218553	0	0.00577196	0.00766518	0	0.00331197	0	0.00241177	0.0374694	0.0053742	0.00848274	0	0.0249502	0.012503	0.000471769	0.022271	0	0.0199235	0.0223044	0.0158032	0	0	0.00752636	0.0231195	0.0140606	0.00606858	0.0334889	0.0286362	0.0128095	0.00205025
Dendritic cells resting	0.000317763	0.401828	0.909802	0	0	0.0030941	0	0	0	0	0.00801689	0	0	0	0	0.00167197	0.0291852	0	0	0	0.00307832	0	0	0	0	0.00122987	0.00109607	0	0	0	0	0	0	0	0	0.0177636	0	0	0.013204	0	0	0.0118894	0.00379634	0	0.00356309	0	0	0	0.0100873
Dendritic cells activated	0.000309197	0.644885	0.909802	0.00502204	0	0	0	0.0182784	0	0	0.00118075	9.18259e-05	0.00117897	0.00323314	0	0.00944686	0	0	0.00305717	0	0	0	0	0	0.00712957	0.00911421	0	0	0	0	0	0.00137693	0.000829436	0.00158724	0	0	0	0.00428084	0	0.000995007	0.0123083	0	0	0	0.00121612	0	0	0.00774041	0
Mast cells resting	-0.00305942	0.0728761	0.534424	0.0145821	0.0368954	0.0446059	0.039165	0.0196079	0.0344865	0.0343238	0.0350792	0.0339161	0.0517012	0.0327254	0.056933	0.0409491	0.0260843	0.0152891	0.0116017	0.0454182	0.0281885	0.0337762	0.0336706	0.034529	0.0380236	0.0707809	0.0323098	0.0361686	0.0233217	0.0256645	0.0380351	0.044384	0.0248009	0.0397265	0.0161466	0.0489096	0.0480003	0.00767656	0.0321935	0.0240354	0.0359656	0.00584547	0.0211845	0.0310776	0.0329157	0.0211383	0.0118771	0.0374704	0.0344727
Mast cells activated	-0.000111828	0.248576	0.788921	0	0	0	0	0	0	0	0	0	0	0	0	0	0	0	0	0	0	0	0	0	0	0	0	0	0	0	0	0	0	0	0	0	0	0	0	0	0	0	0	0	0	0	0	0	0
Eosinophils	0.000134536	0.25102	0.788921	0	0	0	0	0	0	0	0	0	0	0	0	0	0	0	0	0	0	0	0	0	0	0	0	0	0	0	0	0	0	0	0	0	0	0	0	0	0	0	0	0	0	0	0	0	0
Neutrophils	-0.0163815	0.124492	0.684707	0.276898	0.481164	0.632001	0.470458	0.655314	0.371448	0.66156	0.413912	0.525764	0.561631	0.501169	0.62508	0.497767	0.44229	0.486397	0.497814	0.519861	0.489605	0.445485	0.370255	0.518623	0.369899	0.595048	0.435039	0.55371	0.487322	0.417145	0.781224	0.524372	0.411544	0.460035	0.487793	0.613908	0.520888	0.415974	0.450651	0.394912	0.508026	0.124515	0.383167	0.399134	0.507983	0.476143	0.512221	0.486207	0.629701
[truncated: 588 more columns]

## Sheet: 7PostUR
gsymbol	beta	p-value	FDR	INJ_Base_426213	INJ_Base_433650	INJ_Base_405073	INJ_Base_442880	INJ_Base_434071	CCT_Base_425678	INJ_Base_368184	INJ_Base_407277	CCT_Base_398402	CCT_Base_368320	CCT_Base_359046	INJ_Base_425665	CCT_Base_455564	CCT_Base_465756	CCT_Base_441681	INJ_Base_465396	INJ_Base_442670	CCT_Base_441237	CCT_Base_430777	CCT_Base_398431	INJ_Base_398447	CCT_Base_367946	CCT_Base_442551	INJ_Base_439816	INJ_Base_441126	INJ_Base_407383	CCT_Base_398278	CCT_Base_398316	INJ_Base_455557	CCT_Base_357337	CCT_Base_465704	INJ_Base_442656	CCT_Base_471421	INJ_Base_439831	CCT_Base_441146	CCT_Base_442641	CCT_Base_467455	CCT_Base_471517	CCT_Base_441627	CCT_Base_950807	CCT_Base_2989718	CCT_Base_441594	INJ_Base_443539	INJ_Base_471520	INJ_Base_434230	INJ_Base_434059
B cells naive	0.00177617	0.286912	0.54694	0	0.00795268	0	0	0.00963349	0.0326865	0	0	0.00062462	0.0370567	0	0	0	0	0	0	9.03476e-05	0.000339511	0	0	0	0.022766	0	0	0	0.0273831	0	0.025197	0	0	0.0143241	0	0	0	0	0	0	0	0	0	0	0	0	0.00547664	0	0.0247406
B cells memory	-0.000661654	0.764023	0.880775	0.0757626	0.0486001	0.0401003	0.0516116	0.0625715	0.0188506	0.0559029	0.0564245	0.0426456	0.028875	0.0558981	0.0183516	0.0493195	0.0531652	0.0573809	0.0790676	0.0352499	0.0696008	0.0597831	0.045897	0.0678286	0	0.0401915	0.0514746	0.0903541	0	0.0589617	0.00214455	0.054658	0.0228984	0.025847	0.0545476	0.0705357	0.0834921	0.0872484	0.06961	0.0454053	0.0617001	0.055958	0.0422546	0.0487994	0.0588757	0.040173	0.0326007	0.0644694	0.0512424
Plasma cells	3.98088e-05	0.304588	0.54694	0	0	0	0	0	0	0	0	0	0	0	0	0	0	0	0	0	0	0	0	0	0	0	0	0	0	0	0	0	0	0	0	0	0	0	0	0	0	0	0	0	0	0	0	0	0
T cells CD8	0.0109878	0.0472226	0.259724	0.0549091	0	0.0202196	0.0664321	0.061599	0.0889255	0.0247658	0.0422977	0.0725658	0.0974258	0.0505632	0	0.0241698	0.0945404	0.0554653	0.0181446	0.00615862	0.0696203	0.0289097	0.13081	0.057692	0	0.034407	0.0515116	0.0649327	0.0152349	0.0710208	0.0587238	0.0603221	0.431519	0.0744882	0.0744988	0.0619466	0.0692099	0.0807404	0.0343683	0.0359675	0.0490011	0.0490378	0.0557118	0.0420982	0.0945548	0.0156145	0.0436237	0.0349915	0.0948365
T cells CD4 naive	0.0158043	0.00467603	0.102873	0.0731999	0	0.0820573	0.140184	0.0665153	0.123947	0.0895505	0.0382842	0.172924	0.0952211	0.0614231	0.0382433	0.0819157	0.0573714	0.11927	0.126868	0	0.0957976	0.050027	0	0.0996811	0	0.114263	0.112894	0.00660101	0	0.0735263	0.0303686	0.0727846	0	0.0684644	0.082767	0.0292386	0.0520024	0.0265714	0.0508267	0.0247545	0.0423075	0.0681977	0.119578	0.0846273	0.109914	0	0	0.034051	0.117534
T cells CD4 memory resting	-0.00473782	0.326886	0.54694	0.0822778	0.0838143	0.031867	0.04674	0.055084	0.0365233	0.0362212	0.100735	0.0630233	0.0453829	0.0434744	0.0296595	0.085206	0.094844	0.0401162	0.117276	0.119885	0.0902951	0.0783081	0.101505	0.0418479	0.0664938	0.0531384	0.0464396	0.111619	0.133884	0.0302792	0.102793	0.108253	0	0.0882598	0.108999	0.0655656	0.0665349	0.0603411	0.102274	0.0983828	0.085247	0.0901146	0.0444434	0.102159	0.0961982	0.0882368	0.118551	0.0981628	0.111404
T cells CD4 memory activated	0.000958032	0.0969285	0.355405	0	0	0	0	0	0	0	0	0	0	0	0	0	0	0	0	0	0	0	0	0	0	0	0	0	0	0	0	0	0.0281218	0	0	0	0	0	0	0	0	0	0	0	0	0	0	0	0
T cells follicular helper	0.000408256	0.193869	0.533141	0	0	0	0	0	0	0	0	0	0	0	0.0139588	0	0	0	0	0.00412907	0	0	0	0	0.00533836	0	0	0	0	0	0	0	0.056417	0	0	0	0	0	0	0	0	0	0	0	0	0	0.00370804	0	0
T cells regulatory (Tregs)	-0.00372421	0.172263	0.533141	0.0825678	0.0645482	0.0514914	0.109328	0.0872607	0.0547413	0.0403355	0.0990151	0.0661854	0.11589	0.0547483	0.0819429	0.0656115	0.104945	0.0830321	0.0654261	0.0612226	0.0912262	0.0311953	0.0975146	0.0829609	0.0392995	0.0714334	0.0735643	0.0681615	0.080199	0.090186	0.0717675	0.0578867	0.0424168	0.091789	0.0889056	0.0764615	0.0516084	0.0998993	0.0734655	0.0696477	0.0518579	0.0467087	0.0810978	0.0588274	0.0668958	0.0454813	0.0639342	0.0955422	0.103832
T cells gamma delta	1.4314e-05	0.917734	0.961436	0	0	0	0	0	0	0	0	0	0	0	0	0	0	0	0	0	0	0	0	0	0	0	0	0	0	0	0	0	0	0	0	0	0	0	0	0	0	0	0	0	0	0.00431483	0	0	0
NK cells resting	0.00398195	0.338107	0.54694	0.0844313	0.0885499	0.0422918	0.109928	0.0930842	0.0523976	0.0646377	0.0839271	0.0827045	0.0585726	0.0928969	0.106978	0.1383	0.132099	0.0538221	0.162212	0.0970908	0.070286	0.104635	0.102906	0.164773	0.0287419	0.082417	0.0989629	0.0789404	0.0527262	0.0372519	0.167079	0.146804	0.236537	0.168334	0.0859137	0.135974	0.0936201	0.0924647	0.125228	0.0344141	0.0810624	0.0671782	0.0885641	0.0710966	0.10856	0.0162991	0.185698	0.0345106	0.064365
NK cells activated	0.000538612	0.348053	0.54694	0	0	0	0	0	0	0	0	0	0	0	0	0	0	0	0	0	0	0	0	0	0	0	0	0	0	0	0	0	0	0	0	0	0	0	0	0.00179797	0	0	0	0	0	0	0	0	0
Monocytes	0.00816719	0.0296185	0.217203	0.0293744	0	0	0.0175871	0.00447961	0.0548007	0	0.0294816	0.000612802	0	0.0448651	0.129801	0.05639	0.0434892	0.0377612	0.0126423	0	0.0419779	0.000305306	0.00104056	0.0339248	0	0.00906655	0.0633324	0.0357946	0	0.0475288	0.0296912	0.0793494	0.0323137	0.036089	0.05631	0.00853115	0.0527617	0	0	0	0.0663796	0.0679332	0.0561226	0.00384726	0.0421702	0	0.00879976	0.0141841	0.0297695
Macrophages M0	-0.00176594	0.070093	0.308409	0	0	0.0232934	0	0	0	0	0	0	0	0.00899682	0.0566891	0.00992781	0.00795504	0	0	0	0	0.0194885	0.00430909	0	0.0102962	0	0	0.000461734	0	0	0	0	0	0	0	0	0	0	0	0	0	0	0	0	0	0.00570693	0	0	0
Macrophages M1	-0.000199439	0.64696	0.790728	0	0	0	0	0	0	0	0	0	0	0	0.00350304	0.0041266	0	0	0	0	0	0	0	0	0.00780476	0	0	0.0169243	0.00999144	0.00243402	0.000383679	0	0	0.00113698	0.00378669	0	0	0	0	0.0133191	0	0	0	0	0	0.00347465	0	0.00203288	0.00172942
Macrophages M2	0.000719131	0.522383	0.676025	0.00785368	0.0133346	0.0127955	0	0	0	0.00657342	0	0.00115397	0.0198892	0.0218553	0	0.00577196	0.00766518	0	0.00331197	0	0.00241177	0.0374694	0.0053742	0.00848274	0	0.0249502	0.000471769	0.022271	0	0.0199235	0.0158032	0	0.00752636	0.0231195	0.0140606	0.00606858	0.0334889	0.0286362	0.0128095	0.00205025	0.0199009	0	0	0.0178557	0.0117445	0.0182736	0.00893747	0.0196754	0.00964246
Dendritic cells resting	-7.70994e-06	0.98435	0.98435	0	0	0	0.00801689	0	0	0	0.00167197	0.0291852	0	0	0.00307832	0	0	0	0	0.00122987	0.00109607	0	0	0	0	0	0	0	0.0177636	0	0.013204	0	0.0118894	0.00379634	0	0.00356309	0	0	0	0.0100873	0	0	0	0	0	0	0.0027874	0	0
Dendritic cells activated	-0.000182147	0.800704	0.880775	0	0.0182784	0	0.00118075	9.18259e-05	0.00323314	0	0.00944686	0	0	0	0	0	0	0	0.00712957	0.00911421	0	0	0	0	0	0.00137693	0.00158724	0	0	0	0	0.000995007	0	0	0	0.00121612	0	0	0.00774041	0	0	0	0.00323872	0	0	0	0.0117389	0	0
Mast cells resting	-0.00206277	0.266391	0.54694	0.039165	0.0196079	0.0343238	0.0350792	0.0339161	0.0327254	0.056933	0.0409491	0.0260843	0.0152891	0.0454182	0.0281885	0.0337762	0.0336706	0.034529	0.0380236	0.0707809	0.0323098	0.0361686	0.0233217	0.0256645	0.0380351	0.044384	0.0397265	0.0161466	0.0489096	0.0480003	0.0321935	0.0240354	0.00584547	0.0211845	0.0310776	0.0329157	0.0211383	0.0118771	0.0374704	0.0344727	0.0395547	0.0306422	0.0261796	0.00854819	0.0352548	0.027132	0.0339492	0.0362857	0.0225945
Mast cells activated	4.70502e-05	0.424301	0.583414	0	0	0	0	0	0	0	0	0	0	0	0	0	0	0	0	0	0	0	0	0	0	0	0	0	0	0	0	0	0	0	0	0	0	0	0	0	0	0	0	0	0	0	0	0	0
Eosinophils	4.04825e-19	0.418318	0.583414	0	0	0	0	0	0	0	0	0	0	0	0	0	0	0	0	0	0	0	0	0	0	0	0	0	0	0	0	0	0	0	0	0	0	0	0	0	0	0	0	0	0	0	0	0	0
Neutrophils	-0.0301616	0.0168741	0.185615	0.470458	0.655314	0.66156	0.413912	0.525764	0.501169	0.62508	0.497767	0.44229	0.486397	0.519861	0.489605	0.445485	0.370255	0.518623	0.369899	0.595048	0.435039	0.55371	0.487322	0.417145	0.781224	0.524372	0.460035	0.487793	0.613908	0.520888	0.450651	0.394912	0.124515	0.383167	0.399134	0.507983	0.476143	0.512221	0.486207	0.629701	0.502989	0.524229	0.48281	0.562141	0.375832	0.735293	0.480195	0.566094	0.368309
[truncated: 526 more columns]
